# Supplementary material for: In silico method for systematic analysis of feature importance in microRNA-mRNA interactions
Source: BMC Bioinformatics. 2009 Dec 16;10:427. doi: 10.1186/1471-2105-10-427 (PMC3087347; doi:10.1186/1471-2105-10-427)
Supplement: Additional file 2 — The interactions among different features in each set using correlation analysis. [file 1471-2105-10-427-S2.ZIP]

Archive with 3 entries (3 files):
- stru.xls
- posi.xls
- seq.xls
