# Supplementary material for: In silico method for systematic analysis of feature importance in microRNA-mRNA interactions
Source: BMC Bioinformatics. 2009 Dec 16;10:427. doi: 10.1186/1471-2105-10-427 (PMC3087347; doi:10.1186/1471-2105-10-427)
Supplement: Additional file 2 — The interactions among different features in each set using correlation analysis. [file 1471-2105-10-427-S2.ZIP › stru.xls]

## Sheet: stru_pos_cor
	overhang	stem_lt6	stem6	stem7	stem8	stem9	stem10	stem_gt10	stem	stem_max	bulge1	bulge2	bulge3	bulge4	bulge5	bulge6	bulge7	bulge_more	loop1	loop2	loop3	loop4	loop5	loop6	loop7	loop_more	loop_mismatch	loop_symm	loop_asym	loop_bulge1	loop_bulge2
overhang	1	-0.214332	0.0113683	0.109229	0.111256	-0.0834283	-0.0926911	-0.0528738	-0.238279	-0.0183908	-0.149937	-0.0792544	0.0375998	0.00468164	0.0124531	-0.0203794	-0.112484	-0.036154	NA	-0.172353	-0.0348395	-0.116342	0.162396	0.0669886	0.0771686	0.0598496	-0.172353	0.0686773	0.00990208	-0.149937	-0.0708481
stem_lt6	-0.214332	1	-0.226869	-0.231897	-0.26267	-0.251367	-0.0721514	-0.166321	0.967155	-0.581985	0.67696	0.279192	0.189295	0.105731	-0.116916	-0.109105	-0.0312351	-0.0806506	NA	0.479328	0.149342	0.0923246	-0.118407	0.0210911	-0.0105556	-0.250418	0.479328	0.0187328	-0.0894286	0.67696	0.251863
stem6	0.0113683	-0.226869	1	-0.138335	-0.0983008	-0.000204906	-0.140772	-0.0161235	-0.106174	-0.122358	-0.0790639	0.00656479	-0.0689873	0.0861734	0.112702	0.11768	-0.0682759	0.149223	NA	-0.0833815	0.16534	-0.0382974	0.051309	-0.0906767	-0.0661856	-0.0767066	-0.0833815	-0.142076	0.141922	-0.0790639	0.0470761
stem7	0.109229	-0.231897	-0.138335	1	-0.372107	-0.190064	-0.155241	-0.0636419	-0.179035	-0.136498	-0.146664	-0.198543	-0.0552051	-0.0704555	-0.0113454	0.0363582	0.0545402	-0.0198853	NA	-0.0253433	-0.044851	-0.0787844	0.000209287	0.0984906	0.088972	0.108235	-0.0253433	0.0629787	0.0143914	-0.146664	-0.176433
stem8	0.111256	-0.26267	-0.0983008	-0.372107	1	-0.150371	-0.15452	0.0546046	-0.21782	0.283834	-0.16957	-0.0605233	0.000545465	0.0314796	0.00275157	-0.0248446	-0.0333798	0.0880948	NA	-0.118789	-0.0897397	-0.0333414	0.0551633	0.0521684	-0.00537888	0.0771011	-0.118789	-0.0626986	0.109909	-0.16957	-0.0250831
stem9	-0.0834283	-0.251367	-0.000204906	-0.190064	-0.150371	1	-0.0671613	-0.0588462	-0.239105	0.390846	-0.15776	0.0227225	-0.0173946	-0.0765778	-0.041366	0.0656358	0.0305432	-0.00927644	NA	-0.0699627	-0.0107367	7.27449e-05	-0.0943944	-0.0712031	-0.0322924	-0.0482237	-0.0699627	-0.0801902	-0.0636836	-0.15776	-0.000261337
stem10	-0.0926911	-0.0721514	-0.140772	-0.155241	-0.15452	-0.0671613	1	-0.0445483	-0.0842992	0.485525	-0.109588	-0.00607191	-0.0444898	-0.0579718	0.23904	-0.0516445	-0.0405867	-0.0548867	NA	0.0625531	-0.123796	0.144113	-0.0426446	-0.0476981	-0.061691	-0.0899199	0.0625531	0.0669536	-0.134791	-0.109588	-0.0527194
stem_gt10	-0.0528738	-0.166321	-0.0161235	-0.0636419	0.0546046	-0.0588462	-0.0445483	1	-0.143759	0.362582	-0.0698652	-0.0616411	0.0238679	-0.0308614	-0.0166708	-0.0274931	-0.0216064	-0.0292191	NA	-0.0960216	-0.0659032	0.0266049	0.133054	-0.0617269	-0.0328413	-0.00128473	-0.0960216	0.0182578	-0.000458799	-0.0698652	-0.0580712
stem	-0.238279	0.967155	-0.106174	-0.179035	-0.21782	-0.239105	-0.0842992	-0.143759	1	-0.528863	0.680376	0.268022	0.195784	0.11707	-0.0884174	-0.0989208	-0.0556279	-0.0515998	NA	0.534585	0.16435	0.0971003	-0.13545	0.0235781	-0.0248007	-0.310686	0.534585	-0.0216293	-0.0692135	0.680376	0.251905
stem_max	-0.0183908	-0.581985	-0.122358	-0.136498	0.283834	0.390846	0.485525	0.362582	-0.528863	1	-0.508765	-0.179606	-0.0724473	-0.11074	0.108507	-0.00209703	-0.030104	0.0048976	NA	-0.116081	-0.197905	0.153865	0.0381994	0.00145051	-0.0302309	0.0218981	-0.116081	0.0968682	-0.0171553	-0.508765	-0.198015
bulge1	-0.149937	0.67696	-0.0790639	-0.146664	-0.16957	-0.15776	-0.109588	-0.0698652	0.680376	-0.508765	1	0.170586	0.102691	0.113062	-0.0329081	-0.0475905	0.0161523	-0.0766121	NA	0.0404231	0.116984	-0.234289	-0.0749168	-0.119122	-0.0844726	-0.220816	0.0404231	-0.308968	-0.0927707	1	0.157596
bulge2	-0.0792544	0.279192	0.00656479	-0.198543	-0.0605233	0.0227225	-0.00607191	-0.0616411	0.268022	-0.179606	0.170586	1	0.118022	-0.0802149	-0.0433307	-0.0150327	-0.0561594	-0.0226398	NA	-0.0477731	-0.0167118	-0.0182155	-0.110846	-0.114372	0.0390771	-0.176314	-0.0477731	-0.195014	-0.0689911	0.170586	0.62184
bulge3	0.0375998	0.189295	-0.0689873	-0.0552051	0.000545465	-0.0173946	-0.0444898	0.0238679	0.195784	-0.0724473	0.102691	0.118022	1	0.10178	-0.0309747	-0.0510827	-0.0401452	-0.0542897	NA	-0.0925949	-0.0415454	-0.11684	-0.0111737	-0.066468	0.0258161	-0.0995403	-0.0925949	-0.14143	-0.0797049	0.102691	0.613885
bulge4	0.00468164	0.105731	0.0861734	-0.0704555	0.0314796	-0.0765778	-0.0579718	-0.0308614	0.11707	-0.11074	0.113062	-0.0802149	0.10178	1	-0.0216941	0.0800519	-0.028117	0.0713996	NA	-0.0149196	0.020011	-0.128415	-0.0802149	-0.0803266	-0.0427372	-0.0363126	-0.0149196	-0.130082	-0.093378	0.113062	0.314904
bulge5	0.0124531	-0.116916	0.112702	-0.0113454	0.00275157	-0.041366	0.23904	-0.0166708	-0.0884174	0.108507	-0.0329081	-0.0433307	-0.0309747	-0.0216941	1	-0.0193263	-0.0151883	-0.0205396	NA	-0.0674985	0.0489004	-0.0693673	-0.0433307	-0.043391	-0.0230859	-0.0476839	-0.0674985	-0.084933	-0.0281662	-0.0329081	0.0910079
bulge6	-0.0203794	-0.109105	0.11768	0.0363582	-0.0248446	0.0656358	-0.0516445	-0.0274931	-0.0989208	-0.00209703	-0.0475905	-0.0150327	-0.0510827	0.0800519	-0.0193263	1	-0.0250482	-0.0338734	NA	-0.082486	-0.076401	-0.114399	-0.07146	-0.0715595	-0.0380727	0.0370855	-0.082486	-0.109838	-0.10385	-0.0475905	0.215311
bulge7	-0.112484	-0.0312351	-0.0682759	0.0545402	-0.0333798	0.0305432	-0.0405867	-0.0216064	-0.0556279	-0.030104	0.0161523	-0.0561594	-0.0401452	-0.028117	-0.0151883	-0.0250482	1	-0.0266207	NA	-0.0784194	-0.0600426	-0.0442472	0.0147932	-0.0562377	-0.0299208	-0.0618015	-0.0784194	-0.0720649	-0.0653751	0.0161523	0.117952
bulge_more	-0.036154	-0.0806506	0.149223	-0.0198853	0.0880948	-0.00927644	-0.0548867	-0.0292191	-0.0515998	0.0048976	-0.0766121	-0.0226398	-0.0542897	0.0713996	-0.0205396	-0.0338734	-0.0266207	1	NA	-0.118305	-0.0811974	0.152837	-0.0759462	-0.076052	-0.0404629	-0.0835761	-0.118305	-0.00606479	-0.0493672	-0.0766121	0.221126
loop1	NA	NA	NA	NA	NA	NA	NA	NA	NA	NA	NA	NA	NA	NA	NA	NA	NA	NA	1	NA	NA	NA	NA	NA	NA	NA	NA	NA	NA	NA	NA
loop2	-0.172353	0.479328	-0.0833815	-0.0253433	-0.118789	-0.0699627	0.0625531	-0.0960216	0.534585	-0.116081	0.0404231	-0.0477731	-0.0925949	-0.0149196	-0.0674985	-0.082486	-0.0784194	-0.118305	NA	1	-0.0792503	0.0204709	-0.199128	0.000170405	-0.0905844	-0.213218	1	-0.0229338	-0.28861	0.0404231	-0.155549
loop3	-0.0348395	0.149342	0.16534	-0.044851	-0.0897397	-0.0107367	-0.123796	-0.0659032	0.16435	-0.197905	0.116984	-0.0167118	-0.0415454	0.020011	0.0489004	-0.076401	-0.0600426	-0.0811974	NA	-0.0792503	1	-0.0586982	-0.0682396	-0.0994117	0.0386114	-0.135666	-0.0792503	-0.156314	0.533361	0.116984	-0.0720352
loop4	-0.116342	0.0923246	-0.0382974	-0.0787844	-0.0333414	7.27449e-05	0.144113	0.0266049	0.0971003	0.153865	-0.234289	-0.0182155	-0.11684	-0.128415	-0.0693673	-0.114399	-0.0442472	0.152837	NA	0.0204709	-0.0586982	1	-0.145295	-0.0493319	-0.0832698	-0.119368	0.0204709	0.544051	0.0465663	-0.234289	-0.0947469
loop5	0.162396	-0.118407	0.051309	0.000209287	0.0551633	-0.0943944	-0.0426446	0.133054	-0.13545	0.0381994	-0.0749168	-0.110846	-0.0111737	-0.0802149	-0.0433307	-0.07146	0.0147932	-0.0759462	NA	-0.199128	-0.0682396	-0.145295	1	-0.0452684	-0.0438817	-0.151	-0.199128	-0.0627577	0.367933	-0.0749168	-0.134294
loop6	0.0669886	0.0210911	-0.0906767	0.0984906	0.0521684	-0.0712031	-0.0476981	-0.0617269	0.0235781	0.00145051	-0.119122	-0.114372	-0.066468	-0.0803266	-0.043391	-0.0715595	-0.0562377	-0.076052	NA	0.000170405	-0.0994117	-0.0493319	-0.0452684	1	-0.0467749	-0.0820781	0.000170405	0.43832	-0.0293115	-0.119122	-0.195524
loop7	0.0771686	-0.0105556	-0.0661856	0.088972	-0.00537888	-0.0322924	-0.061691	-0.0328413	-0.0248007	-0.0302309	-0.0844726	0.0390771	0.0258161	-0.0427372	-0.0230859	-0.0380727	-0.0299208	-0.0404629	NA	-0.0905844	0.0386114	-0.0832698	-0.0438817	-0.0467749	1	-0.00886817	-0.0905844	-0.0339783	0.290502	-0.0844726	-0.0124953
loop_more	0.0598496	-0.250418	-0.0767066	0.108235	0.0771011	-0.0482237	-0.0899199	-0.00128473	-0.310686	0.0218981	-0.220816	-0.176314	-0.0995403	-0.0363126	-0.0476839	0.0370855	-0.0618015	-0.0835761	NA	-0.213218	-0.135666	-0.119368	-0.151	-0.0820781	-0.00886817	1	-0.213218	0.264694	-0.0476609	-0.220816	-0.200238
loop_mismatch	-0.172353	0.479328	-0.0833815	-0.0253433	-0.118789	-0.0699627	0.0625531	-0.0960216	0.534585	-0.116081	0.0404231	-0.0477731	-0.0925949	-0.0149196	-0.0674985	-0.082486	-0.0784194	-0.118305	NA	1	-0.0792503	0.0204709	-0.199128	0.000170405	-0.0905844	-0.213218	1	-0.0229338	-0.28861	0.0404231	-0.155549
loop_symm	0.0686773	0.0187328	-0.142076	0.0629787	-0.0626986	-0.0801902	0.0669536	0.0182578	-0.0216293	0.0968682	-0.308968	-0.195014	-0.14143	-0.130082	-0.084933	-0.109838	-0.0720649	-0.00606479	NA	-0.0229338	-0.156314	0.544051	-0.0627577	0.43832	-0.0339783	0.264694	-0.0229338	1	-0.301002	-0.308968	-0.3035
loop_asym	0.00990208	-0.0894286	0.141922	0.0143914	0.109909	-0.0636836	-0.134791	-0.000458799	-0.0692135	-0.0171553	-0.0927707	-0.0689911	-0.0797049	-0.093378	-0.0281662	-0.10385	-0.0653751	-0.0493672	NA	-0.28861	0.533361	0.0465663	0.367933	-0.0293115	0.290502	-0.0476609	-0.28861	-0.301002	1	-0.0927707	-0.184705
loop_bulge1	-0.149937	0.67696	-0.0790639	-0.146664	-0.16957	-0.15776	-0.109588	-0.0698652	0.680376	-0.508765	1	0.170586	0.102691	0.113062	-0.0329081	-0.0475905	0.0161523	-0.0766121	NA	0.0404231	0.116984	-0.234289	-0.0749168	-0.119122	-0.0844726	-0.220816	0.0404231	-0.308968	-0.0927707	1	0.157596
loop_bulge2	-0.0708481	0.251863	0.0470761	-0.176433	-0.0250831	-0.000261337	-0.0527194	-0.0580712	0.251905	-0.198015	0.157596	0.62184	0.613885	0.314904	0.0910079	0.215311	0.117952	0.221126	NA	-0.155549	-0.0720352	-0.0947469	-0.134294	-0.195524	-0.0124953	-0.200238	-0.155549	-0.3035	-0.184705	0.157596	1

## Sheet: stru_neg1_cor
	overhang	stem_lt6	stem6	stem7	stem8	stem9	stem10	stem_gt10	stem	stem_max	bulge1	bulge2	bulge3	bulge4	bulge5	bulge6	bulge7	bulge_more	loop1	loop2	loop3	loop4	loop5	loop6	loop7	loop_more	loop_mismatch	loop_symm	loop_asym	loop_bulge1	loop_bulge2
overhang	1	-0.244236	-0.169889	-0.188087	-0.0384175	-0.289562	NA	NA	-0.362364	-0.201465	-0.253836	0.0244226	-0.289562	-0.132427	0.0574758	0.0405189	-0.121123	-0.0252579	NA	-0.165526	-0.13797	-0.15403	-0.169083	-0.0292428	-0.0252579	-0.0814203	-0.165526	-0.19627	-0.191817	-0.253836	-0.126454
stem_lt6	-0.244236	1	-0.171249	-0.0471531	-0.172485	-0.0585418	NA	NA	0.924427	-0.245126	0.22766	0.248727	0.157513	0.0386548	0.146813	0.103499	0.0862326	0.0862326	NA	0.69282	0.214279	0.557303	0.112055	0.196037	0.0862326	0.174948	0.69282	0.506392	0.436889	0.22766	0.320433
stem6	-0.169889	-0.171249	1	-0.016317	-0.133526	0.156487	NA	NA	0.0916137	0.366778	0.219918	0.133945	-0.0356699	0.0932406	0.0856893	-0.0356699	0.161075	0.0494588	NA	-0.083185	-0.0379851	-0.0411516	0.101026	0.0714624	-0.0621577	-0.0221491	-0.083185	-0.0300733	0.0269267	0.219918	0.204298
stem7	-0.188087	-0.0471531	-0.016317	1	-0.0289143	-0.0269767	NA	NA	0.16036	0.458632	0.0260403	0.0750484	-0.0269767	0.165546	-0.0382663	0.223307	-0.0470091	0.0983709	NA	0.145016	0.0872428	0.00145991	0.0821521	-0.0877189	-0.0470091	0.0236562	0.145016	0.0229533	0.0345092	0.0260403	0.164118
stem8	-0.0384175	-0.172485	-0.133526	-0.0289143	1	-0.0225506	NA	NA	-0.0316311	0.549377	-0.0815744	-0.0733266	-0.0225506	-0.0510433	-0.0319878	-0.0225506	-0.0392962	0.128972	NA	0.0531301	0.206765	-0.144354	0.0572162	-0.0733266	-0.0392962	-0.0607716	0.0531301	-0.120129	0.0369032	-0.0815744	-0.0543716
stem9	-0.289562	-0.0585418	0.156487	-0.0269767	-0.0225506	1	NA	NA	0.0296887	0.193711	0.153591	-0.0195883	-0.0060241	-0.0136356	-0.00854514	-0.0060241	-0.0104975	-0.0104975	NA	0.0426643	-0.0227711	-0.0385623	-0.0214424	-0.0195883	-0.0104975	-0.0162344	0.0426643	-0.032091	-0.0482473	0.153591	-0.0298767
stem10	NA	NA	NA	NA	NA	NA	1	NA	NA	NA	NA	NA	NA	NA	NA	NA	NA	NA	NA	NA	NA	NA	NA	NA	NA	NA	NA	NA	NA	NA	NA
stem_gt10	NA	NA	NA	NA	NA	NA	NA	1	NA	NA	NA	NA	NA	NA	NA	NA	NA	NA	NA	NA	NA	NA	NA	NA	NA	NA	NA	NA	NA	NA	NA
stem	-0.362364	0.924427	0.0916137	0.16036	-0.0316311	0.0296887	NA	NA	1	0.0711728	0.29387	0.29358	0.139867	0.0921392	0.159328	0.139867	0.115733	0.147732	NA	0.727123	0.26493	0.527358	0.171037	0.186102	0.0517348	0.164842	0.727123	0.488301	0.465277	0.29387	0.409529
stem_max	-0.201465	-0.245126	0.366778	0.458632	0.549377	0.193711	NA	NA	0.0711728	1	0.0977527	0.0649992	0.0059041	0.119639	0.0416752	0.0998074	0.064833	0.0921054	NA	0.0531926	0.176131	-0.171286	0.0767224	-0.164006	-0.0442563	0.015911	0.0531926	-0.132687	0.00615706	0.0977527	0.178311
bulge1	-0.253836	0.22766	0.219918	0.0260403	-0.0815744	0.153591	NA	NA	0.29387	0.0977527	1	0.06696	0.153591	0.00360531	0.217868	0.153591	0.157283	-0.0634418	NA	-0.021766	-0.0897384	0.0313481	-0.0845021	-0.118382	0.0469205	-0.0249662	-0.021766	-0.00416674	-0.101371	1	0.19636
bulge2	0.0244226	0.248727	0.133945	0.0750484	-0.0733266	-0.0195883	NA	NA	0.29358	0.0649992	0.06696	1	-0.0195883	-0.0443382	-0.0277858	-0.0195883	-0.0341341	0.155879	NA	0.13873	0.0908271	0.0566986	-0.0697233	-0.0636943	-0.0341341	0.0731498	0.13873	0.113479	-0.0340731	0.06696	0.6167
bulge3	-0.289562	0.157513	-0.0356699	-0.0269767	-0.0225506	-0.0060241	NA	NA	0.139867	0.0059041	0.153591	-0.0195883	1	-0.0136356	-0.00854514	-0.0060241	-0.0104975	-0.0104975	NA	0.0426643	-0.0227711	0.101436	-0.0214424	-0.0195883	-0.0104975	-0.0162344	0.0426643	0.135384	-0.0482473	0.153591	0.1697
bulge4	-0.132427	0.0386548	0.0932406	0.165546	-0.0510433	-0.0136356	NA	NA	0.0921392	0.119639	0.00360531	-0.0443382	-0.0136356	1	-0.019342	-0.0136356	-0.0237611	-0.0237611	NA	0.0127925	-0.0515426	0.0394684	-0.048535	-0.0443382	-0.0237611	-0.0367466	0.0127925	0.0789939	-0.109208	0.00360531	0.384116
bulge5	0.0574758	0.146813	0.0856893	-0.0382663	-0.0319878	-0.00854514	NA	NA	0.159328	0.0416752	0.217868	-0.0277858	-0.00854514	-0.019342	1	-0.00854514	-0.0148906	-0.0148906	NA	-0.00510875	-0.0323007	0.143886	-0.0304159	-0.0277858	-0.0148906	-0.0230283	-0.00510875	-0.0455208	0.110143	0.217868	0.240718
bulge6	0.0405189	0.103499	-0.0356699	0.223307	-0.0225506	-0.0060241	NA	NA	0.139867	0.0998074	0.153591	-0.0195883	-0.0060241	-0.0136356	-0.00854514	1	-0.0104975	-0.0104975	NA	0.0426643	-0.0227711	0.101436	-0.0214424	-0.0195883	-0.0104975	-0.0162344	0.0426643	0.135384	-0.0482473	0.153591	0.1697
bulge7	-0.121123	0.0862326	0.161075	-0.0470091	-0.0392962	-0.0104975	NA	NA	0.115733	0.064833	0.157283	-0.0341341	-0.0104975	-0.0237611	-0.0148906	-0.0104975	1	0.321138	NA	-0.03315	-0.0396805	-0.0671979	0.101301	-0.0341341	-0.0182927	-0.0282897	-0.03315	-0.055921	-0.0109472	0.157283	0.411641
bulge_more	-0.0252579	0.0862326	0.0494588	0.0983709	0.128972	-0.0104975	NA	NA	0.147732	0.0921054	-0.0634418	0.155879	-0.0104975	-0.0237611	-0.0148906	-0.0104975	0.321138	1	NA	0.074346	-0.0396805	0.0141213	-0.0373651	-0.0341341	-0.0182927	-0.0282897	0.074346	0.0413583	-0.0840748	-0.0634418	0.527567
loop1	NA	NA	NA	NA	NA	NA	NA	NA	NA	NA	NA	NA	NA	NA	NA	NA	NA	NA	1	NA	NA	NA	NA	NA	NA	NA	NA	NA	NA	NA	NA
loop2	-0.165526	0.69282	-0.083185	0.145016	0.0531301	0.0426643	NA	NA	0.727123	0.0531926	-0.021766	0.13873	0.0426643	0.0127925	-0.00510875	0.0426643	-0.03315	0.074346	NA	1	0.114635	0.170096	0.0201167	0.0484653	-0.03315	0.00810593	1	0.165661	0.11011	-0.021766	0.119812
loop3	-0.13797	0.214279	-0.0379851	0.0872428	0.206765	-0.0227711	NA	NA	0.26493	0.176131	-0.0897384	0.0908271	-0.0227711	-0.0515426	-0.0323007	-0.0227711	-0.0396805	-0.0396805	NA	0.114635	1	-0.0399271	0.0392654	0.0908271	-0.0396805	0.0362351	0.114635	-0.0368966	0.547315	-0.0897384	-0.0123475
loop4	-0.15403	0.557303	-0.0411516	0.00145991	-0.144354	-0.0385623	NA	NA	0.527358	-0.171286	0.0313481	0.0566986	0.101436	0.0394684	0.143886	0.101436	-0.0671979	0.0141213	NA	0.170096	-0.0399271	1	-0.0708182	0.0566986	0.0141213	0.0577701	0.170096	0.79672	0.286817	0.0313481	0.114252
loop5	-0.169083	0.112055	0.101026	0.0821521	0.0572162	-0.0214424	NA	NA	0.171037	0.0767224	-0.0845021	-0.0697233	-0.0214424	-0.048535	-0.0304159	-0.0214424	0.101301	-0.0373651	NA	0.0201167	0.0392654	-0.0708182	1	0.00790197	-0.0373651	-0.0577852	0.0201167	-0.0347437	0.485504	-0.0845021	-0.0589856
loop6	-0.0292428	0.196037	0.0714624	-0.0877189	-0.0733266	-0.0195883	NA	NA	0.186102	-0.164006	-0.118382	-0.0636943	-0.0195883	-0.0443382	-0.0277858	-0.0195883	-0.0341341	-0.0341341	NA	0.0484653	0.0908271	0.0566986	0.00790197	1	-0.0341341	0.0731498	0.0484653	0.167936	0.375295	-0.118382	-0.0971487
loop7	-0.0252579	0.0862326	-0.0621577	-0.0470091	-0.0392962	-0.0104975	NA	NA	0.0517348	-0.0442563	0.0469205	-0.0341341	-0.0104975	-0.0237611	-0.0148906	-0.0104975	-0.0182927	-0.0182927	NA	-0.03315	-0.0396805	0.0141213	-0.0373651	-0.0341341	1	-0.0282897	-0.03315	0.0413583	0.135308	0.0469205	-0.0520625
loop_more	-0.0814203	0.174948	-0.0221491	0.0236562	-0.0607716	-0.0162344	NA	NA	0.164842	0.015911	-0.0249662	0.0731498	-0.0162344	-0.0367466	-0.0230283	-0.0162344	-0.0282897	-0.0282897	NA	0.00810593	0.0362351	0.0577701	-0.0577852	0.0731498	-0.0282897	1	0.00810593	0.17142	0.257722	-0.0249662	-0.00368068
loop_mismatch	-0.165526	0.69282	-0.083185	0.145016	0.0531301	0.0426643	NA	NA	0.727123	0.0531926	-0.021766	0.13873	0.0426643	0.0127925	-0.00510875	0.0426643	-0.03315	0.074346	NA	1	0.114635	0.170096	0.0201167	0.0484653	-0.03315	0.00810593	1	0.165661	0.11011	-0.021766	0.119812
loop_symm	-0.19627	0.506392	-0.0300733	0.0229533	-0.120129	-0.032091	NA	NA	0.488301	-0.132687	-0.00416674	0.113479	0.135384	0.0789939	-0.0455208	0.135384	-0.055921	0.0413583	NA	0.165661	-0.0368966	0.79672	-0.0347437	0.167936	0.0413583	0.17142	0.165661	1	0.0573522	-0.00416674	0.139858
loop_asym	-0.191817	0.436889	0.0269267	0.0345092	0.0369032	-0.0482473	NA	NA	0.465277	0.00615706	-0.101371	-0.0340731	-0.0482473	-0.109208	0.110143	-0.0482473	-0.0109472	-0.0840748	NA	0.11011	0.547315	0.286817	0.485504	0.375295	0.135308	0.257722	0.11011	0.0573522	1	-0.101371	-0.0894324
loop_bulge1	-0.253836	0.22766	0.219918	0.0260403	-0.0815744	0.153591	NA	NA	0.29387	0.0977527	1	0.06696	0.153591	0.00360531	0.217868	0.153591	0.157283	-0.0634418	NA	-0.021766	-0.0897384	0.0313481	-0.0845021	-0.118382	0.0469205	-0.0249662	-0.021766	-0.00416674	-0.101371	1	0.19636
loop_bulge2	-0.126454	0.320433	0.204298	0.164118	-0.0543716	-0.0298767	NA	NA	0.409529	0.178311	0.19636	0.6167	0.1697	0.384116	0.240718	0.1697	0.411641	0.527567	NA	0.119812	-0.0123475	0.114252	-0.0589856	-0.0971487	-0.0520625	-0.00368068	0.119812	0.139858	-0.0894324	0.19636	1

## Sheet: stru_neg2_cor
	overhang	stem_lt6	stem6	stem7	stem8	stem9	stem10	stem_gt10	stem	stem_max	bulge1	bulge2	bulge3	bulge4	bulge5	bulge6	bulge7	bulge_more	loop1	loop2	loop3	loop4	loop5	loop6	loop7	loop_more	loop_mismatch	loop_symm	loop_asym	loop_bulge1	loop_bulge2
overhang	1	0.00708828	-0.00218512	-0.00212907	0.00206019	-0.00310003	-0.00578247	-0.0033211	0.00634892	-0.0068279	0.00457026	-0.00572705	0.00336493	-0.00360985	-0.000656214	-0.000883548	-0.00565949	-0.00880596	NA	0.00892528	0.00415712	0.0129813	0.000803738	0.00192973	-0.00512637	-0.00343172	0.00892528	0.0118609	0.00215187	0.00457026	-0.00844301
stem_lt6	0.00708828	1	-0.273244	-0.25373	-0.258875	-0.19761	-0.175952	-0.241298	0.950143	-0.598118	0.24488	0.231525	0.197232	0.153399	0.0977487	0.0825683	0.0599498	0.0175236	NA	0.641677	0.0195578	0.120858	-0.00164597	0.0072443	-0.00431038	-0.0331304	0.641677	0.108179	0.0116124	0.24488	0.387092
stem6	-0.00218512	-0.273244	1	-0.101325	-0.0939532	-0.078747	-0.0657761	-0.0874109	-0.0907337	0.0164456	0.0110057	-0.0088638	0.000596427	0.0024496	0.0134686	0.0100243	0.0103767	0.0525374	NA	-0.118568	0.0192233	-0.0313354	0.00475049	-0.0304827	0.00603371	-0.000596863	-0.118568	-0.0445629	0.0128454	0.0110057	0.0258533
stem7	-0.00212907	-0.25373	-0.101325	1	-0.0899853	-0.0722278	-0.0656102	-0.0855591	-0.136527	0.161814	-0.0104108	-0.0192921	-0.0185004	-0.00563533	-0.0123123	-0.00192708	0.0045287	0.033207	NA	-0.12789	-0.00523865	-0.0474722	-0.000503943	0.00839187	0.00262822	-0.00302081	-0.12789	-0.0530536	0.00950243	-0.0104108	-0.0150372
stem8	0.00206019	-0.258875	-0.0939532	-0.0899853	1	-0.0705919	-0.05982	-0.0697719	-0.192588	0.273591	-0.0273073	-0.0414815	-0.0396446	-0.0311963	0.0275742	-0.0104224	-0.00452325	0.0160263	NA	-0.145124	-0.015861	-0.0556092	-0.00727573	-0.0301614	-0.00287227	-0.00311305	-0.145124	-0.0655451	-0.0201813	-0.0273073	-0.0471449
stem9	-0.00310003	-0.19761	-0.078747	-0.0722278	-0.0705919	1	-0.0463016	-0.0557411	-0.160305	0.325586	-0.0185143	-0.0236761	-0.0322619	-0.0291671	-0.0294759	-0.00423435	-0.00637008	0.00837329	NA	-0.115486	-0.00638982	-0.0462822	-0.0131054	-0.0265174	-0.00463551	-0.00720944	-0.115486	-0.0518682	-0.022448	-0.0185143	-0.0535613
stem10	-0.00578247	-0.175952	-0.0657761	-0.0656102	-0.05982	-0.0463016	1	-0.0424255	-0.160543	0.341783	-0.0367981	-0.0284383	-0.032057	-0.0272593	-0.029299	-0.0146504	-0.00492673	0.00113727	NA	-0.10516	-0.0106331	-0.0351178	-0.00619487	-0.0226124	-0.00592435	-0.00464905	-0.10516	-0.0377361	-0.0226825	-0.0367981	-0.0608086
stem_gt10	-0.0033211	-0.241298	-0.0874109	-0.0855591	-0.0697719	-0.0557411	-0.0424255	1	-0.24797	0.572559	-0.0622146	-0.0574921	-0.0486452	-0.0434194	-0.0408265	-0.0297263	-0.022718	-0.0161797	NA	-0.137765	-0.0181765	-0.0588299	-0.0195147	-0.0385135	-0.00858951	-0.0123678	-0.137765	-0.0651914	-0.0418874	-0.0622146	-0.113158
stem	0.00634892	0.950143	-0.0907337	-0.136527	-0.192588	-0.160305	-0.160543	-0.24797	1	-0.469313	0.284764	0.257043	0.217339	0.170238	0.115241	0.0971291	0.0737824	0.0506409	NA	0.647087	0.0212111	0.096538	-0.00762988	-0.0173701	-0.00592737	-0.0463616	0.647087	0.070715	0.00495187	0.284764	0.446275
stem_max	-0.0068279	-0.598118	0.0164456	0.161814	0.273591	0.325586	0.341783	0.572559	-0.469313	1	-0.0724112	-0.0856643	-0.0807505	-0.0607131	-0.0359701	-0.0249153	-0.00977662	0.0431935	NA	-0.355691	-0.0217726	-0.12898	-0.0215062	-0.0643127	-0.00452059	-0.00741208	-0.355691	-0.148182	-0.0403001	-0.0724112	-0.125628
bulge1	0.00457026	0.24488	0.0110057	-0.0104108	-0.0273073	-0.0185143	-0.0367981	-0.0622146	0.284764	-0.0724112	1	-0.0409425	-0.051872	-0.0367966	-0.0362538	-0.0307143	-0.0275086	-0.0189429	NA	-0.100167	-0.0580792	-0.08786	-0.0461695	-0.0693788	-0.0297614	-0.0527287	-0.100167	-0.0977481	-0.11499	1	-0.102894
bulge2	-0.00572705	0.231525	-0.0088638	-0.0192921	-0.0414815	-0.0236761	-0.0284383	-0.0574921	0.257043	-0.0856643	-0.0409425	1	-0.023921	-0.0299257	-0.0331958	-0.0172548	-0.0128844	-0.0365282	NA	-0.0198482	-0.0448249	-0.068778	-0.0354633	-0.0510446	-0.0242884	-0.0504926	-0.0198482	-0.0746703	-0.0936714	-0.0409425	0.544633
bulge3	0.00336493	0.197232	0.000596427	-0.0185004	-0.0396446	-0.0322619	-0.032057	-0.0486452	0.217339	-0.0807505	-0.051872	-0.023921	1	-0.0117398	-0.0314009	-0.0193127	-0.0164245	-0.064616	NA	0.0094218	-0.0455154	-0.0622771	-0.0361289	-0.0479918	-0.0231926	-0.0443417	0.0094218	-0.0734475	-0.0834707	-0.051872	0.450993
bulge4	-0.00360985	0.153399	0.0024496	-0.00563533	-0.0311963	-0.0291671	-0.0272593	-0.0434194	0.170238	-0.0607131	-0.0367966	-0.0299257	-0.0117398	1	-0.0310612	-0.0241087	-0.0220281	-0.0579136	NA	0.00180711	-0.0345979	-0.048737	-0.0334155	-0.0380663	-0.0244876	-0.0367734	0.00180711	-0.0556285	-0.0721064	-0.0367966	0.357408
bulge5	-0.000656214	0.0977487	0.0134686	-0.0123123	0.0275742	-0.0294759	-0.029299	-0.0408265	0.115241	-0.0359701	-0.0362538	-0.0331958	-0.0314009	-0.0310612	1	-0.0307386	-0.027912	-0.0782702	NA	0.00442423	-0.016104	-0.0360304	-0.0360499	-0.0502051	-0.0206826	-0.042831	0.00442423	-0.0459614	-0.0679953	-0.0362538	0.261661
bulge6	-0.000883548	0.0825683	0.0100243	-0.00192708	-0.0104224	-0.00423435	-0.0146504	-0.0297263	0.0971291	-0.0249153	-0.0307143	-0.0172548	-0.0193127	-0.0241087	-0.0307386	1	-0.0217867	-0.0711504	NA	0.0104566	-0.0308918	-0.0388119	-0.0244711	-0.0355595	-0.0177291	-0.0429548	0.0104566	-0.0453214	-0.0659019	-0.0307143	0.21692
bulge7	-0.00565949	0.0599498	0.0103767	0.0045287	-0.00452325	-0.00637008	-0.00492673	-0.022718	0.0737824	-0.00977662	-0.0275086	-0.0128844	-0.0164245	-0.0220281	-0.027912	-0.0217867	1	-0.0662977	NA	0.00442933	-0.0294001	-0.0356642	-0.0242538	-0.0358153	-0.0203253	-0.0361795	0.00442933	-0.0412305	-0.0641135	-0.0275086	0.183456
bulge_more	-0.00880596	0.0175236	0.0525374	0.033207	0.0160263	0.00837329	0.00113727	-0.0161797	0.0506409	0.0431935	-0.0189429	-0.0365282	-0.064616	-0.0579136	-0.0782702	-0.0711504	-0.0662977	1	NA	-0.0108902	-0.0519665	-0.0871495	-0.0600491	-0.0789121	-0.0408166	-0.0759912	-0.0108902	-0.0993183	-0.133592	-0.0189429	0.226879
loop1	NA	NA	NA	NA	NA	NA	NA	NA	NA	NA	NA	NA	NA	NA	NA	NA	NA	NA	1	NA	NA	NA	NA	NA	NA	NA	NA	NA	NA	NA	NA
loop2	0.00892528	0.641677	-0.118568	-0.12789	-0.145124	-0.115486	-0.10516	-0.137765	0.647087	-0.355691	-0.100167	-0.0198482	0.0094218	0.00180711	0.00442423	0.0104566	0.00442933	-0.0108902	NA	1	-0.0518825	-0.111997	-0.0357039	-0.0654615	-0.00988159	-0.0360739	1	-0.133494	-0.0770249	-0.100167	-0.00468073
loop3	0.00415712	0.0195578	0.0192233	-0.00523865	-0.015861	-0.00638982	-0.0106331	-0.0181765	0.0212111	-0.0217726	-0.0580792	-0.0448249	-0.0455154	-0.0345979	-0.016104	-0.0308918	-0.0294001	-0.0519665	NA	-0.0518825	1	-0.0361804	-0.0291294	-0.0336899	-0.0160747	-0.0302207	-0.0518825	-0.0416941	0.563166	-0.0580792	-0.106657
loop4	0.0129813	0.120858	-0.0313354	-0.0474722	-0.0556092	-0.0462822	-0.0351178	-0.0588299	0.096538	-0.12898	-0.08786	-0.068778	-0.0622771	-0.048737	-0.0360304	-0.0388119	-0.0356642	-0.0871495	NA	-0.111997	-0.0361804	1	-0.0415959	-0.0591257	-0.0334934	-0.0499748	-0.111997	0.793625	0.105918	-0.08786	-0.159833
loop5	0.000803738	-0.00164597	0.00475049	-0.000503943	-0.00727573	-0.0131054	-0.00619487	-0.0195147	-0.00762988	-0.0215062	-0.0461695	-0.0354633	-0.0361289	-0.0334155	-0.0360499	-0.0244711	-0.0242538	-0.0600491	NA	-0.0357039	-0.0291294	-0.0415959	1	-0.0235932	-0.0145385	-0.0273211	-0.0357039	-0.0439751	0.398846	-0.0461695	-0.102625
loop6	0.00192973	0.0072443	-0.0304827	0.00839187	-0.0301614	-0.0265174	-0.0226124	-0.0385135	-0.0173701	-0.0643127	-0.0693788	-0.0510446	-0.0479918	-0.0380663	-0.0502051	-0.0355595	-0.0358153	-0.0789121	NA	-0.0654615	-0.0336899	-0.0591257	-0.0235932	1	-0.0237386	-0.0467192	-0.0654615	0.314693	0.125584	-0.0693788	-0.138295
loop7	-0.00512637	-0.00431038	0.00603371	0.00262822	-0.00287227	-0.00463551	-0.00592435	-0.00858951	-0.00592737	-0.00452059	-0.0297614	-0.0242884	-0.0231926	-0.0244876	-0.0206826	-0.0177291	-0.0203253	-0.0408166	NA	-0.00988159	-0.0160747	-0.0334934	-0.0145385	-0.0237386	1	-0.0202318	-0.00988159	-0.0350737	0.234514	-0.0297614	-0.0698379
loop_more	-0.00343172	-0.0331304	-0.000596863	-0.00302081	-0.00311305	-0.00720944	-0.00464905	-0.0123678	-0.0463616	-0.00741208	-0.0527287	-0.0504926	-0.0443417	-0.0367734	-0.042831	-0.0429548	-0.0361795	-0.0759912	NA	-0.0360739	-0.0302207	-0.0499748	-0.0273211	-0.0467192	-0.0202318	1	-0.0360739	0.0651147	0.224174	-0.0527287	-0.134055
loop_mismatch	0.00892528	0.641677	-0.118568	-0.12789	-0.145124	-0.115486	-0.10516	-0.137765	0.647087	-0.355691	-0.100167	-0.0198482	0.0094218	0.00180711	0.00442423	0.0104566	0.00442933	-0.0108902	NA	1	-0.0518825	-0.111997	-0.0357039	-0.0654615	-0.00988159	-0.0360739	1	-0.133494	-0.0770249	-0.100167	-0.00468073
loop_symm	0.0118609	0.108179	-0.0445629	-0.0530536	-0.0655451	-0.0518682	-0.0377361	-0.0651914	0.070715	-0.148182	-0.0977481	-0.0746703	-0.0734475	-0.0556285	-0.0459614	-0.0453214	-0.0412305	-0.0993183	NA	-0.133494	-0.0416941	0.793625	-0.0439751	0.314693	-0.0350737	0.0651147	-0.133494	1	-0.101524	-0.0977481	-0.183432
loop_asym	0.00215187	0.0116124	0.0128454	0.00950243	-0.0201813	-0.022448	-0.0226825	-0.0418874	0.00495187	-0.0403001	-0.11499	-0.0936714	-0.0834707	-0.0721064	-0.0679953	-0.0659019	-0.0641135	-0.133592	NA	-0.0770249	0.563166	0.105918	0.398846	0.125584	0.234514	0.224174	-0.0770249	-0.101524	1	-0.11499	-0.23939
loop_bulge1	0.00457026	0.24488	0.0110057	-0.0104108	-0.0273073	-0.0185143	-0.0367981	-0.0622146	0.284764	-0.0724112	1	-0.0409425	-0.051872	-0.0367966	-0.0362538	-0.0307143	-0.0275086	-0.0189429	NA	-0.100167	-0.0580792	-0.08786	-0.0461695	-0.0693788	-0.0297614	-0.0527287	-0.100167	-0.0977481	-0.11499	1	-0.102894
loop_bulge2	-0.00844301	0.387092	0.0258533	-0.0150372	-0.0471449	-0.0535613	-0.0608086	-0.113158	0.446275	-0.125628	-0.102894	0.544633	0.450993	0.357408	0.261661	0.21692	0.183456	0.226879	NA	-0.00468073	-0.106657	-0.159833	-0.102625	-0.138295	-0.0698379	-0.134055	-0.00468073	-0.183432	-0.23939	-0.102894	1
