# Supplementary material for: In silico method for systematic analysis of feature importance in microRNA-mRNA interactions
Source: BMC Bioinformatics. 2009 Dec 16;10:427. doi: 10.1186/1471-2105-10-427 (PMC3087347; doi:10.1186/1471-2105-10-427)
Supplement: Additional file 2 — The interactions among different features in each set using correlation analysis. [file 1471-2105-10-427-S2.ZIP › posi.xls]

## Sheet: posi_neg2_cor
	posi_1	posi_2	posi_3	posi_4	posi_5	posi_6	posi_7	posi_8	posi_9	posi_10	posi_11	posi_12	posi_13	posi_14	posi_15	posi_16	posi_17	posi_18	posi_19	posi_20	posi_21
posi_1	1	-0.144924	-0.124607	-0.0889121	0.171718	-0.291295	0.295675	0.0738509	-0.0381044	-0.135456	-0.0197193	0.114554	0.0564975	-0.274816	-0.0929064	-0.43819	-0.383846	-0.127264	-0.126255	-0.0410072	0.315656
posi_2	-0.144924	1	0.0570089	-0.162375	0.121144	-0.0305665	0.0611298	0.0283032	-0.366292	-0.0534547	0.139407	0.112087	-0.214343	0.411776	-0.448853	-0.0474508	-0.1678	0.072506	-0.00641697	-0.304847	0.218045
posi_3	-0.124607	0.0570089	1	-0.142601	-0.0230303	-0.0993732	-0.0636761	-0.178344	-0.182485	-0.00942116	0.0799834	0.50898	-0.288636	0.161681	0.203272	-0.256057	-0.037394	-0.259689	0.0885231	0.153054	-0.0945013
posi_4	-0.0889121	-0.162375	-0.142601	1	-0.0165754	-0.0478774	0.0361831	0.248709	-0.31712	-0.370759	-0.235628	0.115892	0.256558	0.0106504	0.0834044	0.307202	0.278837	-0.267281	0.280764	-0.197708	-0.523652
posi_5	0.171718	0.121144	-0.0230303	-0.0165754	1	-0.394302	0.217655	-0.231335	-0.0605146	-0.050486	-0.0910538	0.101095	-0.276635	0.215579	-0.336654	-0.0350014	-0.144352	-0.186748	-0.072267	-0.135014	0.0658536
posi_6	-0.291295	-0.0305665	-0.0993732	-0.0478774	-0.394302	1	-0.518209	0.239047	0.0824531	0.186392	-0.131509	-0.10112	0.0911325	-0.163408	0.254403	0.178294	0.0195287	0.246618	-0.0126929	0.0775586	-0.205305
posi_7	0.295675	0.0611298	-0.0636761	0.0361831	0.217655	-0.518209	1	-0.143404	-0.232403	0.0589455	0.282864	-0.0549016	0.0787652	0.0652972	-0.437933	-0.094423	-0.136894	-0.0737919	-0.333661	-0.389998	0.160549
posi_8	0.0738509	0.0283032	-0.178344	0.248709	-0.231335	0.239047	-0.143404	1	-0.256563	-0.00614471	-0.232842	0.107357	0.033494	-0.051736	0.148506	0.0250667	-0.0821859	-0.0971251	-0.0422551	-0.0202793	-0.213753
posi_9	-0.0381044	-0.366292	-0.182485	-0.31712	-0.0605146	0.0824531	-0.232403	-0.256563	1	-0.0593622	-0.253219	-0.293606	-0.208496	-0.323057	0.23009	0.0326521	-0.0212383	0.118347	0.0898227	0.446153	0.198226
posi_10	-0.135456	-0.0534547	-0.00942116	-0.370759	-0.050486	0.186392	0.0589455	-0.00614471	-0.0593622	1	0.151657	-0.178151	-0.276691	0.158177	0.0315664	0.208575	0.033742	-0.169414	-0.443316	-0.156437	0.0843227
posi_11	-0.0197193	0.139407	0.0799834	-0.235628	-0.0910538	-0.131509	0.282864	-0.232842	-0.253219	0.151657	1	-0.137851	0.0966023	0.186084	-0.454407	-0.155362	-0.0361551	0.0910137	-0.389951	-0.158025	0.165087
posi_12	0.114554	0.112087	0.50898	0.115892	0.101095	-0.10112	-0.0549016	0.107357	-0.293606	-0.178151	-0.137851	1	-0.225268	0.20533	0.203532	-0.389988	-0.205918	-0.16059	0.131623	0.0132419	-0.0991303
posi_13	0.0564975	-0.214343	-0.288636	0.256558	-0.276635	0.0911325	0.0787652	0.033494	-0.208496	-0.276691	0.0966023	-0.225268	1	-0.179666	-0.0259886	0.0365156	0.193919	0.378602	-0.0535329	0.0357042	-0.322788
posi_14	-0.274816	0.411776	0.161681	0.0106504	0.215579	-0.163408	0.0652972	-0.051736	-0.323057	0.158177	0.186084	0.20533	-0.179666	1	-0.194608	0.23955	0.145485	-0.273035	-0.284486	-0.166147	-0.134697
posi_15	-0.0929064	-0.448853	0.203272	0.0834044	-0.336654	0.254403	-0.437933	0.148506	0.23009	0.0315664	-0.454407	0.203532	-0.0259886	-0.194608	1	-0.0146267	-0.0016678	-0.0977154	0.119549	0.352287	-0.245443
posi_16	-0.43819	-0.0474508	-0.256057	0.307202	-0.0350014	0.178294	-0.094423	0.0250667	0.0326521	0.208575	-0.155362	-0.389988	0.0365156	0.23955	-0.0146267	1	0.333814	-0.0266716	-0.0343909	-0.208715	-0.219771
posi_17	-0.383846	-0.1678	-0.037394	0.278837	-0.144352	0.0195287	-0.136894	-0.0821859	-0.0212383	0.033742	-0.0361551	-0.205918	0.193919	0.145485	-0.0016678	0.333814	1	-0.109662	-0.0204013	-0.0486989	-0.412089
posi_18	-0.127264	0.072506	-0.259689	-0.267281	-0.186748	0.246618	-0.0737919	-0.0971251	0.118347	-0.169414	0.0910137	-0.16059	0.378602	-0.273035	-0.0977154	-0.0266716	-0.109662	1	-0.00320819	0.176099	0.0571586
posi_19	-0.126255	-0.00641697	0.0885231	0.280764	-0.072267	-0.0126929	-0.333661	-0.0422551	0.0898227	-0.443316	-0.389951	0.131623	-0.0535329	-0.284486	0.119549	-0.0343909	-0.0204013	-0.00320819	1	0.021399	-0.0762152
posi_20	-0.0410072	-0.304847	0.153054	-0.197708	-0.135014	0.0775586	-0.389998	-0.0202793	0.446153	-0.156437	-0.158025	0.0132419	0.0357042	-0.166147	0.352287	-0.208715	-0.0486989	0.176099	0.021399	1	-0.115221
posi_21	0.315656	0.218045	-0.0945013	-0.523652	0.0658536	-0.205305	0.160549	-0.213753	0.198226	0.0843227	0.165087	-0.0991303	-0.322788	-0.134697	-0.245443	-0.219771	-0.412089	0.0571586	-0.0762152	-0.115221	1

## Sheet: posi_neg1_cor
	posi_1	posi_2	posi_3	posi_4	posi_5	posi_6	posi_7	posi_8	posi_9	posi_10	posi_11	posi_12	posi_13	posi_14	posi_15	posi_16	posi_17	posi_18	posi_19	posi_20	posi_21
posi_1	1	0.999978	-0.999917	-0.996076	0.999953	0.331232	-0.999927	0.999938	0.999931	-0.999912	-0.994473	-0.994496	-0.0883102	0.996023	-0.394976	-0.0782816	-0.0519166	0.999937	-0.999906	0.999938	0.298679
posi_2	0.999978	1	-0.999892	-0.995945	0.999957	0.331466	-0.999913	0.999945	0.999936	-0.999912	-0.99445	-0.994499	-0.0881812	0.99599	-0.394378	-0.0777907	-0.0516958	0.999933	-0.999909	0.999929	0.298586
posi_3	-0.999917	-0.999892	1	0.996803	-0.999919	-0.326385	0.999962	-0.999901	-0.999894	0.999938	0.994529	0.994589	0.0889421	-0.996077	0.395597	0.0796109	0.0531238	-0.999907	0.999942	-0.999901	-0.298019
posi_4	-0.996076	-0.995945	0.996803	1	-0.995929	-0.294368	0.996669	-0.996045	-0.996135	0.996534	0.992037	0.991813	0.0855873	-0.993444	0.393153	0.0779459	0.0599815	-0.996201	0.996523	-0.996097	-0.286029
posi_5	0.999953	0.999957	-0.999919	-0.995929	1	0.331939	-0.999925	0.999948	0.999934	-0.99992	-0.994457	-0.994551	-0.0887206	0.995913	-0.394361	-0.078207	-0.0520911	0.999939	-0.999915	0.999941	0.300065
posi_6	0.331232	0.331466	-0.326385	-0.294368	0.331939	1	-0.324419	0.332626	0.331814	-0.327204	-0.316698	-0.317824	0.0315553	0.329344	-0.120683	0.0680186	0.15702	0.332302	-0.326601	0.33154	0.151599
posi_7	-0.999927	-0.999913	0.999962	0.996669	-0.999925	-0.324419	1	-0.999887	-0.999893	0.999942	0.994586	0.994622	0.0886893	-0.99605	0.395319	0.0794413	0.0534625	-0.999902	0.999939	-0.999897	-0.297518
posi_8	0.999938	0.999945	-0.999901	-0.996045	0.999948	0.332626	-0.999887	1	0.999945	-0.99988	-0.994207	-0.994375	-0.089266	0.995941	-0.394414	-0.077694	-0.0508281	0.999935	-0.999887	0.999925	0.300281
posi_9	0.999931	0.999936	-0.999894	-0.996135	0.999934	0.331814	-0.999893	0.999945	1	-0.999859	-0.994006	-0.994329	-0.0890453	0.995962	-0.395445	-0.0784616	-0.0521399	0.999914	-0.999885	0.999907	0.298664
posi_10	-0.999912	-0.999912	0.999938	0.996534	-0.99992	-0.327204	0.999942	-0.99988	-0.999859	1	0.995005	0.994826	0.0889542	-0.996067	0.39511	0.0789197	0.0520627	-0.999891	0.999923	-0.999887	-0.297382
posi_11	-0.994473	-0.99445	0.994529	0.992037	-0.994457	-0.316698	0.994586	-0.994207	-0.994006	0.995005	1	0.99516	0.100974	-0.990341	0.380812	0.0768514	0.044068	-0.994367	0.994506	-0.994386	-0.287833
posi_12	-0.994496	-0.994499	0.994589	0.991813	-0.994551	-0.317824	0.994622	-0.994375	-0.994329	0.994826	0.99516	1	0.122984	-0.990274	0.392097	0.0803058	0.04078	-0.994495	0.994473	-0.994617	-0.289136
posi_13	-0.0883102	-0.0881812	0.0889421	0.0855873	-0.0887206	0.0315553	0.0886893	-0.089266	-0.0890453	0.0889542	0.100974	0.122984	1	-0.0693924	0.171206	0.0699908	-0.033155	-0.0877109	0.0889241	-0.088044	-0.0795286
posi_14	0.996023	0.99599	-0.996077	-0.993444	0.995913	0.329344	-0.99605	0.995941	0.995962	-0.996067	-0.990341	-0.990274	-0.0693924	1	-0.361341	-0.0524913	-0.0440144	0.996044	-0.995906	0.996032	0.294959
posi_15	-0.394976	-0.394378	0.395597	0.393153	-0.394361	-0.120683	0.395319	-0.394414	-0.395445	0.39511	0.380812	0.392097	0.171206	-0.361341	1	0.520266	0.12666	-0.394421	0.395831	-0.394416	-0.132338
posi_16	-0.0782816	-0.0777907	0.0796109	0.0779459	-0.078207	0.0680186	0.0794413	-0.077694	-0.0784616	0.0789197	0.0768514	0.0803058	0.0699908	-0.0524913	0.520266	1	0.177671	-0.0780395	0.0790851	-0.0790628	-0.0589626
posi_17	-0.0519166	-0.0516958	0.0531238	0.0599815	-0.0520911	0.15702	0.0534625	-0.0508281	-0.0521399	0.0520627	0.044068	0.04078	-0.033155	-0.0440144	0.12666	0.177671	1	-0.0481366	0.0534557	-0.0499018	0.123894
posi_18	0.999937	0.999933	-0.999907	-0.996201	0.999939	0.332302	-0.999902	0.999935	0.999914	-0.999891	-0.994367	-0.994495	-0.0877109	0.996044	-0.394421	-0.0780395	-0.0481366	1	-0.999857	0.999948	0.301014
posi_19	-0.999906	-0.999909	0.999942	0.996523	-0.999915	-0.326601	0.999939	-0.999887	-0.999885	0.999923	0.994506	0.994473	0.0889241	-0.995906	0.395831	0.0790851	0.0534557	-0.999857	1	-0.99983	-0.296428
posi_20	0.999938	0.999929	-0.999901	-0.996097	0.999941	0.33154	-0.999897	0.999925	0.999907	-0.999887	-0.994386	-0.994617	-0.088044	0.996032	-0.394416	-0.0790628	-0.0499018	0.999948	-0.99983	1	0.302322
posi_21	0.298679	0.298586	-0.298019	-0.286029	0.300065	0.151599	-0.297518	0.300281	0.298664	-0.297382	-0.287833	-0.289136	-0.0795286	0.294959	-0.132338	-0.0589626	0.123894	0.301014	-0.296428	0.302322	1

## Sheet: posi_pos_cor
	posi_1	posi_2	posi_3	posi_4	posi_5	posi_6	posi_7	posi_8	posi_9	posi_10	posi_11	posi_12	posi_13	posi_14	posi_15	posi_16	posi_17	posi_18	posi_19	posi_20	posi_21
posi_1	1	0.0519966	0.31689	0.370986	0.327632	0.191553	0.0255016	-0.178288	0.214101	-0.344535	0.359472	0.316394	0.139958	0.0334907	0.146441	0.505459	0.00790394	0.144785	-0.178964	0.15211	0.559597
posi_2	0.0519966	1	-0.166709	0.068955	-0.116691	0.0438248	-0.0344592	0.213	-0.0547655	-0.0554553	-0.0291034	0.0959644	0.235464	-0.151051	-0.231813	0.0610859	-0.21965	0.273295	-0.334154	0.0420842	0.106918
posi_3	0.31689	-0.166709	1	-0.185454	-0.219898	-0.380092	0.296994	-0.169339	-0.226622	0.0647119	0.0619459	-0.0266616	-0.275234	-0.170619	0.131814	0.168871	0.311816	0.03597	0.299964	-0.0907178	-0.00193999
posi_4	0.370986	0.068955	-0.185454	1	0.655019	0.0671389	-0.30692	0.185959	0.326606	-0.124489	0.430292	0.10333	0.359996	0.179795	-0.0677199	0.196012	-0.310309	0.173217	-0.434167	0.00464448	0.473986
posi_5	0.327632	-0.116691	-0.219898	0.655019	1	0.000448278	-0.0999005	0.00195777	0.234568	0.0524409	0.332944	-0.0825269	0.365909	0.374815	-0.0886119	0.0984374	-0.308863	0.0399069	-0.356814	-0.154476	0.544277
posi_6	0.191553	0.0438248	-0.380092	0.0671389	0.000448278	1	-0.257969	0.0347526	0.202798	-0.353595	0.0847484	0.340163	0.0567003	-0.272291	0.219525	0.229004	-0.0779411	0.0771882	-0.0609365	0.452451	0.140158
posi_7	0.0255016	-0.0344592	0.296994	-0.30692	-0.0999005	-0.257969	1	0.110897	-0.248768	0.160629	-0.399513	-0.292093	-0.170099	0.0329216	-0.00751819	-0.0975385	0.174754	-0.0840697	0.324039	-0.341996	-0.123667
posi_8	-0.178288	0.213	-0.169339	0.185959	0.00195777	0.0347526	0.110897	1	-0.117842	-0.159019	-0.236984	0.0556582	0.0407812	0.0843788	-0.00181239	0.200012	-0.26812	0.0438973	-0.0280135	-0.153806	-0.172733
posi_9	0.214101	-0.0547655	-0.226622	0.326606	0.234568	0.202798	-0.248768	-0.117842	1	-0.399186	0.370831	0.264038	0.366655	0.203122	0.286677	0.309624	0.134553	0.119745	-0.0665399	-0.0788822	0.457882
posi_10	-0.344535	-0.0554553	0.0647119	-0.124489	0.0524409	-0.353595	0.160629	-0.159019	-0.399186	1	-0.342452	-0.36549	-0.276842	-0.0960493	-0.463972	-0.438546	-0.175093	-0.349818	0.031637	-0.230156	-0.170764
posi_11	0.359472	-0.0291034	0.0619459	0.430292	0.332944	0.0847484	-0.399513	-0.236984	0.370831	-0.342452	1	0.326529	0.239318	0.0875979	0.0725071	0.221884	0.0431662	0.319651	-0.259029	0.151678	0.595391
posi_12	0.316394	0.0959644	-0.0266616	0.10333	-0.0825269	0.340163	-0.292093	0.0556582	0.264038	-0.36549	0.326529	1	0.144558	-0.057984	0.210347	0.45907	-0.141067	-0.0568467	-0.258641	0.428652	0.235401
posi_13	0.139958	0.235464	-0.275234	0.359996	0.365909	0.0567003	-0.170099	0.0407812	0.366655	-0.276842	0.239318	0.144558	1	0.210341	0.0117096	0.080572	-0.00724099	0.112023	-0.357955	-0.162805	0.397841
posi_14	0.0334907	-0.151051	-0.170619	0.179795	0.374815	-0.272291	0.0329216	0.0843788	0.203122	-0.0960493	0.0875979	-0.057984	0.210341	1	0.273926	0.154146	-0.0690389	0.0296192	-0.289237	-0.235199	0.177857
posi_15	0.146441	-0.231813	0.131814	-0.0677199	-0.0886119	0.219525	-0.00751819	-0.00181239	0.286677	-0.463972	0.0725071	0.210347	0.0117096	0.273926	1	0.365158	0.345638	0.0265767	0.00575823	0.152362	0.0322059
posi_16	0.505459	0.0610859	0.168871	0.196012	0.0984374	0.229004	-0.0975385	0.200012	0.309624	-0.438546	0.221884	0.45907	0.080572	0.154146	0.365158	1	-0.186374	0.182958	-0.0298784	0.175135	0.350941
posi_17	0.00790394	-0.21965	0.311816	-0.310309	-0.308863	-0.0779411	0.174754	-0.26812	0.134553	-0.175093	0.0431662	-0.141067	-0.00724099	-0.0690389	0.345638	-0.186374	1	-0.0531685	0.464419	-0.0307284	0.0253067
posi_18	0.144785	0.273295	0.03597	0.173217	0.0399069	0.0771882	-0.0840697	0.0438973	0.119745	-0.349818	0.319651	-0.0568467	0.112023	0.0296192	0.0265767	0.182958	-0.0531685	1	0.041223	0.0282494	0.195461
posi_19	-0.178964	-0.334154	0.299964	-0.434167	-0.356814	-0.0609365	0.324039	-0.0280135	-0.0665399	0.031637	-0.259029	-0.258641	-0.357955	-0.289237	0.00575823	-0.0298784	0.464419	0.041223	1	-0.188121	-0.235712
posi_20	0.15211	0.0420842	-0.0907178	0.00464448	-0.154476	0.452451	-0.341996	-0.153806	-0.0788822	-0.230156	0.151678	0.428652	-0.162805	-0.235199	0.152362	0.175135	-0.0307284	0.0282494	-0.188121	1	0.0720936
posi_21	0.559597	0.106918	-0.00193999	0.473986	0.544277	0.140158	-0.123667	-0.172733	0.457882	-0.170764	0.595391	0.235401	0.397841	0.177857	0.0322059	0.350941	0.0253067	0.195461	-0.235712	0.0720936	1
