# Supplementary material for: In silico method for systematic analysis of feature importance in microRNA-mRNA interactions
Source: BMC Bioinformatics. 2009 Dec 16;10:427. doi: 10.1186/1471-2105-10-427 (PMC3087347; doi:10.1186/1471-2105-10-427)
Supplement: Additional file 2 — The interactions among different features in each set using correlation analysis. [file 1471-2105-10-427-S2.ZIP › seq.xls]

## Sheet: seq_pos_cor
	A_frac	G_frac	U_frac	C_frac	GC_frac	nt_match_frac	nt_GUmatch_frac	nt_mismatch_frac	AA	AU	AC	AG	UU	UA	UC	UG	CC	CA	CU	CG	GG	GA	GU	GC	AAA	AAU	AAC	AAG	AUA	AUU	AUC	AUG	ACA	ACU	ACC	ACG	AGA	AGU	AGC	AGG	UAA	UAU	UAC	UAG	UUA	UUU	UUC	UUG	UCA
A_frac	1	-0.28906	-0.321723	-0.372127	-0.565415	-0.105118	-0.263687	0.253727	0.79811	0.175499	0.306936	0.293392	-0.0900338	0.348573	-0.397873	-0.28007	-0.32056	0.299063	-0.463446	-0.251955	-0.29783	0.143577	-0.0890928	-0.230681	0.647196	0.309154	0.376842	0.344959	0.331663	0.0873386	-0.0385581	-0.0550899	0.434772	-0.0806496	0.0854071	-0.0215271	0.400794	-0.0230969	0.207973	-0.0791829	0.433484	0.0640263	0.148584	0.0600023	0.222078	-0.0897763	-0.28578	-0.0367456	0.000331768
G_frac	-0.28906	1	-0.33482	-0.311567	0.536314	-0.127157	0.209162	0.006502	-0.218238	-0.287205	-0.222339	0.406876	-0.309408	-0.332039	-0.395385	0.48989	-0.197263	-0.294324	-0.186166	0.225373	0.718902	0.514968	0.345447	0.332345	-0.147404	-0.293491	-0.113895	0.0932121	-0.165695	-0.336978	-0.230666	0.219558	-0.215601	0.00955092	-0.2174	0.0901118	0.129173	0.129863	0.136921	0.415871	-0.264814	-0.179865	-0.330226	0.117629	-0.286002	-0.166229	-0.272413	0.0290733	-0.247558
U_frac	-0.321723	-0.33482	1	-0.367774	-0.599038	-0.0304638	0.204402	-0.0857151	-0.212067	0.454769	-0.435567	-0.317964	0.756589	0.324085	0.277806	0.159809	-0.263569	-0.410923	0.127745	-0.209904	-0.30527	-0.164589	0.191036	-0.37008	-0.197468	0.171648	-0.292003	-0.159101	0.0925327	0.483465	0.0933598	0.14617	-0.279086	-0.0790824	-0.302989	-0.170542	-0.255841	0.103776	-0.286054	-0.198708	0.157823	0.356707	0.0863915	0.128579	0.387202	0.531728	0.361886	0.325995	0.0824993
C_frac	-0.372127	-0.311567	-0.367774	1	0.6349	0.246186	-0.139893	-0.163849	-0.35227	-0.349821	0.337817	-0.339529	-0.373133	-0.345612	0.468797	-0.338125	0.744584	0.387575	0.48655	0.239161	-0.0751342	-0.446505	-0.418319	0.278476	-0.287982	-0.193768	0.0315491	-0.257507	-0.25451	-0.248989	0.156597	-0.291498	0.0565692	0.145637	0.414511	0.105081	-0.248565	-0.198782	-0.0429064	-0.109747	-0.325056	-0.245862	0.075831	-0.290651	-0.330045	-0.283784	0.166465	-0.31069	0.145206
GC_frac	-0.565415	0.536314	-0.599038	0.6349	1	0.116166	0.0449582	-0.14064	-0.490317	-0.544653	0.119318	0.0289295	-0.583319	-0.577171	0.0944668	0.0977075	0.50046	0.10469	0.280606	0.395782	0.517766	0.0217775	-0.0909845	0.517563	-0.375625	-0.41073	-0.0644341	-0.152996	-0.36109	-0.49538	-0.048587	-0.0805617	-0.12515	0.137163	0.191595	0.166505	-0.116034	-0.0711638	0.0734769	0.240181	-0.504104	-0.364931	-0.200992	-0.162971	-0.525796	-0.387424	-0.073967	-0.252549	-0.0721416
nt_match_frac	-0.105118	-0.127157	-0.0304638	0.246186	0.116166	1	-0.265707	-0.836115	-0.257833	-0.225203	-0.0533863	-0.230363	-0.224644	-0.215027	0.0316477	-0.218398	-0.0408745	-0.00474105	-0.0524952	-0.0559497	-0.127597	-0.233055	-0.17187	-0.111244	-0.192009	-0.097185	-0.110533	-0.150988	-0.0923693	-0.0664643	-0.0879954	-0.191153	-0.104465	-0.0166036	0.0369191	-0.0196498	-0.167423	-0.104354	-0.0841969	-0.0330498	-0.285316	-0.15999	0.0839706	-0.15559	-0.283507	-0.169215	0.0805092	-0.0669947	0.0962142
nt_GUmatch_frac	-0.263687	0.209162	0.204402	-0.139893	0.0449582	-0.265707	1	-0.306663	-0.223397	0.0852432	-0.221403	-0.00997265	0.172339	-0.0541163	0.0532643	0.124514	-0.0590967	-0.277589	-0.077377	0.187906	0.124416	0.192304	0.171064	-0.0731721	-0.133493	-0.0936942	-0.16254	-0.112438	-0.0489178	0.162313	-0.0498786	0.0973493	-0.183898	-0.109043	-0.0723234	0.0464954	0.0392792	0.0881364	-0.203535	0.0903526	-0.216974	0.110375	-0.0148186	0.0756317	-0.0185816	0.152369	0.065944	0.196331	-0.0169635
nt_mismatch_frac	0.253727	0.006502	-0.0857151	-0.163849	-0.14064	-0.836115	-0.306663	1	0.381536	0.17428	0.178183	0.233288	0.124131	0.243347	-0.0615748	0.144912	0.0734473	0.162235	0.0955803	-0.0516786	0.05492	0.120859	0.0725734	0.151348	0.265312	0.149071	0.201677	0.212959	0.119304	-0.0265868	0.115205	0.133763	0.207845	0.0780543	0.00411185	-0.00714957	0.14287	0.052831	0.199206	-0.0186773	0.40528	0.0954875	-0.0748516	0.111204	0.29079	0.0806338	-0.116676	-0.045512	-0.0855701
AA	0.79811	-0.218238	-0.212067	-0.35227	-0.490317	-0.257833	-0.223397	0.381536	1	0.0806975	0.103058	0.152463	0.0250372	0.231173	-0.220566	-0.127719	-0.184927	0.0543541	-0.219888	-0.12413	-0.19688	0.0891549	-0.0221349	-0.0942377	0.867232	0.403308	0.398098	0.383801	0.17208	-0.00583922	0.027222	-0.0709664	0.195794	-0.0217659	-0.0345844	-0.0517866	0.308838	-0.076081	0.131419	-0.116115	0.559749	-0.0671014	-0.00844831	-0.0694548	0.184687	0.0232579	-0.184684	0.0204441	-0.0542349
AU	0.175499	-0.287205	0.454769	-0.349821	-0.544653	-0.225203	0.0852432	0.17428	0.0806975	1	-0.336782	-0.182254	0.321295	0.500437	0.12616	0.135019	-0.134416	-0.0174631	-0.225	-0.106456	-0.266742	0.0380156	0.0376074	-0.18	0.0263202	0.491012	-0.27864	-0.0758879	0.580916	0.548577	0.395343	0.373213	-0.122785	-0.251708	-0.215296	-0.0976029	-0.0860539	-0.0599993	-0.104681	-0.154559	0.257402	0.639398	0.0344447	0.162525	0.366297	0.12094	0.0282603	0.234062	0.160053
AC	0.306936	-0.222339	-0.435567	0.337817	0.119318	-0.0533863	-0.221403	0.178183	0.103058	-0.336782	1	-0.0712207	-0.206651	0.0552697	-0.183229	-0.193004	0.154425	0.51221	0.137168	-0.0624555	-0.0418711	-0.100034	-0.172861	-0.0710072	0.0248621	-0.10291	0.495887	-0.106429	-0.0191154	-0.228345	-0.185107	-0.175705	0.66068	0.436546	0.539786	0.105882	0.0697708	-0.108671	-0.043158	-0.0638342	0.06752	-0.194996	0.369116	-0.140829	-0.0234517	-0.0970906	-0.235153	-0.138152	-0.038976
AG	0.293392	0.406876	-0.317964	-0.339529	0.0289295	-0.230363	-0.00997265	0.233288	0.152463	-0.182254	-0.0712207	1	-0.0949925	0.0224743	-0.308271	-0.0516583	-0.224151	0.0913526	-0.298987	-0.12344	0.109078	0.508034	0.244084	0.0823876	0.0746307	-0.257618	0.0681471	0.545983	-0.0236916	-0.138682	-0.171146	-0.0553916	0.148607	-0.219725	-0.103183	0.0252613	0.56578	0.40049	0.555421	0.36558	-0.0020062	-0.0808837	-0.121708	0.405566	0.0640019	-0.0357926	-0.176012	-0.126831	-0.0475248
UU	-0.0900338	-0.309408	0.756589	-0.373133	-0.583319	-0.224644	0.172339	0.124131	0.0250372	0.321295	-0.206651	-0.0949925	1	0.202166	0.0984832	-0.0483497	-0.214492	-0.120446	-0.066656	-0.151327	-0.190109	-0.0241706	-0.0153213	-0.264585	-0.0385014	0.159026	-0.0713858	-0.00180952	0.0233376	0.543496	-0.0309598	-0.032231	-0.0185635	-0.118176	-0.211614	-0.0530778	-0.0296385	0.0373308	-0.106745	-0.092918	0.210971	0.207507	-0.0220178	0.130461	0.49295	0.826067	0.366693	0.362059	0.0422553
UA	0.348573	-0.332039	0.324085	-0.345612	-0.577171	-0.215027	-0.0541163	0.243347	0.231173	0.500437	0.0552697	0.0224743	0.202166	1	-0.207865	-0.12468	-0.210841	-0.18511	-0.0194098	-0.25094	-0.186524	-0.213348	0.145688	-0.268264	0.150057	0.291519	0.0146028	0.0399897	0.588712	0.272849	-0.0168809	0.136004	0.0229169	0.048477	0.0818562	-0.109297	-0.0305303	0.135989	-0.038582	-0.0675256	0.565836	0.592974	0.552631	0.391356	0.645503	0.0303999	-0.186644	-0.0397626	-0.00775686
UC	-0.397873	-0.395385	0.277806	0.468797	0.0944668	0.0316477	0.0532643	-0.0615748	-0.220566	0.12616	-0.183229	-0.308271	0.0984832	-0.207865	1	-0.205739	0.324226	0.144428	0.480112	0.19319	-0.205972	-0.282471	-0.111326	-0.111584	-0.196041	0.0349802	-0.150231	-0.120126	-0.158434	0.0830195	0.53593	-0.219632	-0.215217	0.00849606	-0.0258424	-0.0446202	-0.230371	0.00298955	-0.21591	-0.125498	-0.162366	0.0176586	-0.0914408	-0.203281	-0.185676	-0.0108898	0.522282	-0.0236861	0.439882
UG	-0.28007	0.48989	0.159809	-0.338125	0.0977075	-0.218398	0.124514	0.144912	-0.127719	0.135019	-0.193004	-0.0516583	-0.0483497	-0.12468	-0.205739	1	-0.00953199	-0.359408	0.174291	-0.100539	0.100182	0.400078	0.515883	0.207547	-0.0891787	0.0649832	-0.194686	-0.0982504	-0.0477109	-0.0927015	-0.0767422	0.54904	-0.247868	0.186861	-0.228764	-0.0900462	-0.0797311	0.0767241	-0.144547	0.00180057	-0.138371	0.0138262	-0.157982	0.0447835	-0.194015	-0.0425759	-0.241873	0.400174	-0.248869
CC	-0.32056	-0.197263	-0.263569	0.744584	0.50046	-0.0408745	-0.0590967	0.0734473	-0.184927	-0.134416	0.154425	-0.224151	-0.214492	-0.210841	0.324226	-0.00953199	1	0.187164	0.469236	0.120921	-0.0636333	-0.219554	-0.225323	0.283882	-0.147365	-0.0138979	-0.0763101	-0.153342	-0.148301	-0.163889	0.159546	-0.0640871	-0.119082	0.111277	0.368588	0.00601291	-0.148148	-0.101662	-0.0850092	-0.0676228	-0.228526	-0.124579	0.0227285	-0.128748	-0.18122	-0.167766	0.0575942	-0.135546	-0.0354688
CA	0.299063	-0.294324	-0.410923	0.387575	0.10469	-0.00474105	-0.277589	0.162235	0.0543541	-0.0174631	0.51221	0.0913526	-0.120446	-0.18511	0.144428	-0.359408	0.187164	1	-0.146753	-0.0667544	-0.144915	-0.23478	-0.261655	0.168326	-0.0155062	-0.0212388	0.193647	0.0291552	-0.0100965	0.0584497	0.111312	-0.235268	0.584341	-0.0648963	0.240156	0.101137	0.0893601	-0.0664613	0.207569	-0.0625413	-0.0946218	-0.0981143	-0.0637646	-0.106362	-0.0919758	-0.0863552	0.0757711	-0.161358	0.320871
CU	-0.463446	-0.186166	0.127745	0.48655	0.280606	-0.0524952	-0.077377	0.0955803	-0.219888	-0.225	0.137168	-0.298987	-0.066656	-0.0194098	0.480112	0.174291	0.469236	-0.146753	1	-0.0911827	-0.0393013	-0.263134	-0.167334	0.261262	-0.186869	-0.0287804	-0.063632	-0.156848	-0.19895	-0.212827	0.145259	-0.133889	-0.241163	0.537873	0.170449	-0.144422	-0.205636	-0.0837829	-0.152347	-0.105728	-0.0350536	-0.110418	0.192548	-0.166023	-0.153313	-0.0603575	0.08832	-0.00591924	0.0476711
CG	-0.251955	0.225373	-0.209904	0.239161	0.395782	-0.0559497	0.187906	-0.0516786	-0.12413	-0.106456	-0.0624555	-0.12344	-0.151327	-0.25094	0.19319	-0.100539	0.120921	-0.0667544	-0.0911827	1	0.0795012	0.0577707	0.0557788	0.225769	-0.087323	-0.144236	0.0450684	-0.0659231	-0.0918508	-0.207079	0.18627	-0.0585546	-0.123857	-0.0534258	-0.0424611	0.398756	-0.126397	-0.100568	0.00114122	-0.00950958	-0.169216	-0.122546	-0.142885	-0.125822	-0.161022	-0.0913062	0.0315994	-0.0766887	-0.011023
GG	-0.29783	0.718902	-0.30527	-0.0751342	0.517766	-0.127597	0.124416	0.05492	-0.19688	-0.266742	-0.0418711	0.109078	-0.190109	-0.186524	-0.205972	0.100182	-0.0636333	-0.144915	-0.0393013	0.0795012	1	0.138645	-0.0389389	0.209509	-0.122638	-0.187788	-0.0396093	-0.0893405	-0.131987	-0.202985	-0.18419	0.0246045	-0.166166	0.136576	-0.042659	0.0340108	-0.048292	-0.0558581	-0.04889	0.481629	-0.132678	-0.083616	-0.194275	0.0113399	-0.135825	-0.0779254	-0.0820255	-0.152122	-0.112693
GA	0.143577	0.514968	-0.164589	-0.446505	0.0217775	-0.233055	0.192304	0.120859	0.0891549	0.0380156	-0.100034	0.508034	-0.0241706	-0.213348	-0.282471	0.400078	-0.219554	-0.23478	-0.263134	0.0577707	0.138645	1	0.173357	-0.111868	0.0480277	-0.122949	0.0427007	0.262667	-0.00783366	-0.0620322	-0.0745779	0.221251	-0.00785444	-0.0624338	-0.159421	0.0223016	0.53813	0.0592661	0.134557	0.21126	-0.133153	-0.101765	-0.20006	0.0832484	-0.142256	0.0388841	-0.181146	0.2135	-0.173222
GU	-0.0890928	0.345447	0.191036	-0.418319	-0.0909845	-0.17187	0.171064	0.0725734	-0.0221349	0.0376074	-0.172861	0.244084	-0.0153213	0.145688	-0.111326	0.515883	-0.225323	-0.261655	-0.167334	0.0557788	-0.0389389	0.173357	1	-0.227038	-0.00268343	-0.068625	-0.0790013	0.0775073	-0.0759177	-0.101975	-0.102906	0.398908	-0.106589	-0.084803	-0.150676	0.0408746	-0.0644451	0.537167	-0.0832379	0.0489255	-0.0138418	0.0953937	0.026206	0.281764	0.018721	-0.0903149	-0.0957671	0.16934	-0.077838
GC	-0.230681	0.332345	-0.37008	0.278476	0.517563	-0.111244	-0.0731721	0.151348	-0.0942377	-0.18	-0.0710072	0.0823876	-0.264585	-0.268264	-0.111584	0.207547	0.283882	0.168326	0.261262	0.225769	0.209509	-0.111868	-0.227038	1	-0.0963415	-0.0261068	-0.119667	0.0776691	-0.0811647	-0.217991	-0.00986558	-0.0369039	-0.115556	0.0782313	-0.0460054	0.0602371	-0.03002	-0.190814	0.357318	0.0621538	-0.117998	-0.142235	-0.280895	-0.0926097	-0.21353	-0.142238	-0.192928	-0.0507013	-0.0885493
AAA	0.647196	-0.147404	-0.197468	-0.287982	-0.375625	-0.192009	-0.133493	0.265312	0.867232	0.0263202	0.0248621	0.0746307	-0.0385014	0.150057	-0.196041	-0.0891787	-0.147365	-0.0155062	-0.186869	-0.087323	-0.122638	0.0480277	-0.00268343	-0.0963415	1	0.233365	0.149356	0.2185	0.113192	-0.0050672	-0.0199606	-0.0574849	0.0877557	-0.0301245	-0.0399264	-0.0164053	0.192746	-0.055837	0.0649448	-0.0856226	0.380874	-0.0927655	0.00824328	-0.0397756	0.0789725	-0.0277123	-0.150752	0.01686	-0.0720923
AAU	0.309154	-0.293491	0.171648	-0.193768	-0.41073	-0.097185	-0.0936942	0.149071	0.403308	0.491012	-0.10291	-0.257618	0.159026	0.291519	0.0349802	0.0649832	-0.0138979	-0.0212388	-0.0287804	-0.144236	-0.187788	-0.122949	-0.068625	-0.0261068	0.233365	1	-0.178214	-0.212933	0.240294	0.172994	0.269252	0.231665	-0.101274	-0.0209547	-0.0470419	-0.0651822	-0.0582778	-0.199856	-0.0922518	-0.138748	0.371685	0.151223	0.0824332	-0.0601216	0.209622	0.0929372	-0.0614926	0.111039	0.0430662
AAC	0.376842	-0.113895	-0.292003	0.0315491	-0.0644341	-0.110533	-0.16254	0.201677	0.398098	-0.27864	0.495887	0.0681471	-0.0713858	0.0146028	-0.150231	-0.194686	-0.0763101	0.193647	-0.063632	0.0450684	-0.0396093	0.0427007	-0.0790013	-0.119667	0.149356	-0.178214	1	0.0448007	-0.0731752	-0.162661	-0.141392	-0.185452	0.456018	0.168287	0.143459	0.0498691	0.182876	-0.100519	0.0176581	0.00250373	0.284853	-0.17818	-0.011866	-0.0830947	0.0933075	-0.0253415	-0.141331	-0.0897976	-0.0623686
AAG	0.344959	0.0932121	-0.159101	-0.257507	-0.152996	-0.150988	-0.112438	0.212959	0.383801	-0.0758879	-0.106429	0.545983	-0.00180952	0.0399897	-0.120126	-0.0982504	-0.153342	0.0291552	-0.156848	-0.0659231	-0.0893405	0.262667	0.0775073	0.0776691	0.2185	-0.212933	0.0448007	1	0.0852963	-0.0491354	-0.00251756	-0.187165	0.0828859	-0.148861	-0.109952	-0.108469	0.432001	0.235449	0.34794	-0.0487414	0.169495	-0.0184725	-0.0942449	0.0181013	-0.0024072	0.0138752	-0.0500061	0.00252138	0.0143352
AUA	0.331663	-0.165695	0.0925327	-0.25451	-0.36109	-0.0923693	-0.0489178	0.119304	0.17208	0.580916	-0.0191154	-0.0236916	0.0233376	0.588712	-0.158434	-0.0477109	-0.148301	-0.0100965	-0.19895	-0.0918508	-0.131987	-0.00783366	-0.0759177	-0.0811647	0.113192	0.240294	-0.0731752	0.0852963	1	0.123076	0.0672692	0.0282944	0.0505672	-0.07518	-0.010475	-0.0595752	0.0313441	-0.0626097	0.0259412	-0.110329	0.338845	0.539003	0.211735	0.1012	0.24934	-0.0194402	-0.190702	0.00536512	0.0301841
AUU	0.0873386	-0.336978	0.483465	-0.248989	-0.49538	-0.0664643	0.162313	-0.0265868	-0.00583922	0.548577	-0.228345	-0.138682	0.543496	0.272849	0.0830195	-0.0927015	-0.163889	0.0584497	-0.212827	-0.207079	-0.202985	-0.0620322	-0.101975	-0.217991	-0.0050672	0.172994	-0.162661	-0.0491354	0.123076	1	-0.117304	-0.094013	-0.0628848	-0.178364	-0.164368	-0.0786948	-0.0206564	-0.0347964	-0.139791	-0.0685533	0.117233	0.401063	0.0285888	0.125679	0.377178	0.246644	0.326961	0.313384	0.23207
AUC	-0.0385581	-0.230666	0.0933598	0.156597	-0.048587	-0.0879954	-0.0498786	0.115205	0.027222	0.395343	-0.185107	-0.171146	-0.0309598	-0.0168809	0.53593	-0.0767422	0.159546	0.111312	0.145259	0.18627	-0.18419	-0.0745779	-0.102906	-0.00986558	-0.0199606	0.269252	-0.141392	-0.00251756	0.0672692	-0.117304	1	-0.127244	-0.127127	-0.0939286	-0.111795	0.00263065	-0.138881	-0.036406	-0.0741335	-0.070068	-0.010138	0.124016	-0.0827262	-0.119942	-0.0676241	-0.03721	-0.0219076	0.0696532	0.152586
AUG	-0.0550899	0.219558	0.14617	-0.291498	-0.0805617	-0.191153	0.0973493	0.133763	-0.0709664	0.373213	-0.175705	-0.0553916	-0.032231	0.136004	-0.219632	0.54904	-0.0640871	-0.235268	-0.133889	-0.0585546	0.0246045	0.221251	0.398908	-0.0369039	-0.0574849	0.231665	-0.185452	-0.187165	0.0282944	-0.094013	-0.127244	1	-0.12417	-0.0906403	-0.0776229	-0.0330104	-0.0977754	0.0258928	-0.0578883	-0.0368897	-0.00291571	0.177346	-0.0378945	0.215921	0.0636744	-0.0206867	-0.131494	0.0203754	-0.132456
ACA	0.434772	-0.215601	-0.279086	0.0565692	-0.12515	-0.104465	-0.183898	0.207845	0.195794	-0.122785	0.66068	0.148607	-0.0185635	0.0229169	-0.215217	-0.247868	-0.119082	0.584341	-0.241163	-0.123857	-0.166166	-0.00785444	-0.106589	-0.115556	0.0877557	-0.101274	0.456018	0.0828859	0.0505672	-0.0628848	-0.127127	-0.12417	1	-0.0645237	0.0457391	-0.0529861	0.229243	0.0161115	0.0799999	-0.0892685	0.160751	-0.0965566	0.0307593	-0.0351209	0.0916564	0.0502461	-0.117665	-0.137587	-0.15179
ACU	-0.0806496	0.00955092	-0.0790824	0.145637	0.137163	-0.0166036	-0.109043	0.0780543	-0.0217659	-0.251708	0.436546	-0.219725	-0.118176	0.048477	0.00849606	0.186861	0.111277	-0.0648963	0.537873	-0.0534258	0.136576	-0.0624338	-0.084803	0.0782313	-0.0301245	-0.0209547	0.168287	-0.148861	-0.07518	-0.178364	-0.0939286	-0.0906403	-0.0645237	1	0.021461	-0.117339	-0.0969023	-0.129499	-0.182812	0.00489709	0.047546	-0.142149	0.259769	-0.1452	-0.150372	-0.0531417	-0.146386	0.080259	-0.0895065
ACC	0.0854071	-0.2174	-0.302989	0.414511	0.191595	0.0369191	-0.0723234	0.00411185	-0.0345844	-0.215296	0.539786	-0.103183	-0.211614	0.0818562	-0.0258424	-0.228764	0.368588	0.240156	0.170449	-0.0424611	-0.042659	-0.159421	-0.150676	-0.0460054	-0.0399264	-0.0470419	0.143459	-0.109952	-0.010475	-0.164368	-0.111795	-0.0776229	0.0457391	0.021461	1	-0.0420467	-0.0459739	-0.0653816	-0.0400358	-0.0471814	-0.114405	-0.0600859	0.403524	-0.0268184	0.0221343	-0.168987	-0.101556	-0.203272	0.202594
ACG	-0.0215271	0.0901118	-0.170542	0.105081	0.166505	-0.0196498	0.0464954	-0.00714957	-0.0517866	-0.0976029	0.105882	0.0252613	-0.0530778	-0.109297	-0.0446202	-0.0900462	0.00601291	0.101137	-0.144422	0.398756	0.0340108	0.0223016	0.0408746	0.0602371	-0.0164053	-0.0651822	0.0498691	-0.108469	-0.0595752	-0.0786948	0.00263065	-0.0330104	-0.0529861	-0.117339	-0.0420467	1	0.0113705	-0.0993013	0.107482	0.0769832	-0.0429226	-0.108695	0.0023529	-0.0760439	-0.0757794	-0.00467351	0.00172961	-0.040931	-0.0149792
AGA	0.400794	0.129173	-0.255841	-0.248565	-0.116034	-0.167423	0.0392792	0.14287	0.308838	-0.0860539	0.0697708	0.56578	-0.0296385	-0.0305303	-0.230371	-0.0797311	-0.148148	0.0893601	-0.205636	-0.126397	-0.048292	0.53813	-0.0644451	-0.03002	0.192746	-0.0582778	0.182876	0.432001	0.0313441	-0.0206564	-0.138881	-0.0977754	0.229243	-0.0969023	-0.0459739	0.0113705	1	-0.122071	0.14795	0.0274698	0.0808979	-0.108791	-0.0550766	0.0749964	-0.00700939	-0.0124937	-0.0799081	0.0290738	-0.0921105
AGU	-0.0230969	0.129863	0.103776	-0.198782	-0.0711638	-0.104354	0.0881364	0.052831	-0.076081	-0.0599993	-0.108671	0.40049	0.0373308	0.135989	0.00298955	0.0767241	-0.101662	-0.0664613	-0.0837829	-0.100568	-0.0558581	0.0592661	0.537167	-0.190814	-0.055837	-0.199856	-0.100519	0.235449	-0.0626097	-0.0347964	-0.036406	0.0258928	0.0161115	-0.129499	-0.0653816	-0.0993013	-0.122071	1	-0.0819284	-0.0311032	-0.0137419	0.10395	0.000296019	0.279729	0.0607193	0.0478667	-0.0146138	-0.0756689	-0.00446706
AGC	0.207973	0.136921	-0.286054	-0.0429064	0.0734769	-0.0841969	-0.203535	0.199206	0.131419	-0.104681	-0.043158	0.555421	-0.106745	-0.038582	-0.21591	-0.144547	-0.0850092	0.207569	-0.152347	0.00114122	-0.04889	0.134557	-0.0832379	0.357318	0.0649448	-0.0922518	0.0176581	0.34794	0.0259412	-0.139791	-0.0741335	-0.0578883	0.0799999	-0.182812	-0.0400358	0.107482	0.14795	-0.0819284	1	-0.0424611	0.0364275	-0.145106	-0.0947012	0.162834	0.050923	-0.0774917	-0.129598	-0.109257	0.0364798
AGG	-0.0791829	0.415871	-0.198708	-0.109747	0.240181	-0.0330498	0.0903526	-0.0186773	-0.116115	-0.154559	-0.0638342	0.36558	-0.092918	-0.0675256	-0.125498	0.00180057	-0.0676228	-0.0625413	-0.105728	-0.00950958	0.481629	0.21126	0.0489255	0.0621538	-0.0856226	-0.138748	0.00250373	-0.0487414	-0.110329	-0.0685533	-0.070068	-0.0368897	-0.0892685	0.00489709	-0.0471814	0.0769832	0.0274698	-0.0311032	-0.0424611	1	-0.127343	0.0233283	-0.0942181	0.14063	0.0103595	-0.0222093	-0.13334	-0.0963617	-0.0213108
UAA	0.433484	-0.264814	0.157823	-0.325056	-0.504104	-0.285316	-0.216974	0.40528	0.559749	0.257402	0.06752	-0.0020062	0.210971	0.565836	-0.162366	-0.138371	-0.228526	-0.0946218	-0.0350536	-0.169216	-0.132678	-0.133153	-0.0138418	-0.117998	0.380874	0.371685	0.284853	0.169495	0.338845	0.117233	-0.010138	-0.00291571	0.160751	0.047546	-0.114405	-0.0429226	0.0808979	-0.0137419	0.0364275	-0.127343	1	0.0830725	0.0196078	-0.0310745	0.444148	0.125971	-0.135471	-0.0159926	-0.0984593
UAU	0.0640263	-0.179865	0.356707	-0.245862	-0.364931	-0.15999	0.110375	0.0954875	-0.0671014	0.639398	-0.194996	-0.0808837	0.207507	0.592974	0.0176586	0.0138262	-0.124579	-0.0981143	-0.110418	-0.122546	-0.083616	-0.101765	0.0953937	-0.142235	-0.0927655	0.151223	-0.17818	-0.0184725	0.539003	0.401063	0.124016	0.177346	-0.0965566	-0.142149	-0.0600859	-0.108695	-0.108791	0.10395	-0.145106	0.0233283	0.0830725	1	0.112607	0.104464	0.410527	0.0553024	-0.0162358	0.014859	0.108996
UAC	0.148584	-0.330226	0.0863915	0.075831	-0.200992	0.0839706	-0.0148186	-0.0748516	-0.00844831	0.0344447	0.369116	-0.121708	-0.0220178	0.552631	-0.0914408	-0.157982	0.0227285	-0.0637646	0.192548	-0.142885	-0.194275	-0.20006	0.026206	-0.280895	0.00824328	0.0824332	-0.011866	-0.0942449	0.211735	0.0285888	-0.0827262	-0.0378945	0.0307593	0.259769	0.403524	0.0023529	-0.0550766	0.000296019	-0.0947012	-0.0942181	0.0196078	0.112607	1	0.0548659	0.226634	-0.0832513	-0.0991299	-0.0515312	0.063235
UAG	0.0600023	0.117629	0.128579	-0.290651	-0.162971	-0.15559	0.0756317	0.111204	-0.0694548	0.162525	-0.140829	0.405566	0.130461	0.391356	-0.203281	0.0447835	-0.128748	-0.106362	-0.166023	-0.125822	0.0113399	0.0832484	0.281764	-0.0926097	-0.0397756	-0.0601216	-0.0830947	0.0181013	0.1012	0.125679	-0.119942	0.215921	-0.0351209	-0.1452	-0.0268184	-0.0760439	0.0749964	0.279729	0.162834	0.14063	-0.0310745	0.104464	0.0548659	1	0.400817	-0.0106035	-0.0738412	-0.00852417	-0.0694367
UUA	0.222078	-0.286002	0.387202	-0.330045	-0.525796	-0.283507	-0.0185816	0.29079	0.184687	0.366297	-0.0234517	0.0640019	0.49295	0.645503	-0.185676	-0.194015	-0.18122	-0.0919758	-0.153313	-0.161022	-0.135825	-0.142256	0.018721	-0.21353	0.0789725	0.209622	0.0933075	-0.0024072	0.24934	0.377178	-0.0676241	0.0636744	0.0916564	-0.150372	0.0221343	-0.0757794	-0.00700939	0.0607193	0.050923	0.0103595	0.444148	0.410527	0.226634	0.400817	1	0.229885	-0.107375	-0.0867987	-0.0363204
UUU	-0.0897763	-0.166229	0.531728	-0.283784	-0.387424	-0.169215	0.152369	0.0806338	0.0232579	0.12094	-0.0970906	-0.0357926	0.826067	0.0303999	-0.0108898	-0.0425759	-0.167766	-0.0863552	-0.0603575	-0.0913062	-0.0779254	0.0388841	-0.0903149	-0.142238	-0.0277123	0.0929372	-0.0253415	0.0138752	-0.0194402	0.246644	-0.03721	-0.0206867	0.0502461	-0.0531417	-0.168987	-0.00467351	-0.0124937	0.0478667	-0.0774917	-0.0222093	0.125971	0.0553024	-0.0832513	-0.0106035	0.229885	1	0.135033	0.132331	-0.0229278
UUC	-0.28578	-0.272413	0.361886	0.166465	-0.073967	0.0805092	0.065944	-0.116676	-0.184684	0.0282603	-0.235153	-0.176012	0.366693	-0.186644	0.522282	-0.241873	0.0575942	0.0757711	0.08832	0.0315994	-0.0820255	-0.181146	-0.0957671	-0.192928	-0.150752	-0.0614926	-0.141331	-0.0500061	-0.190702	0.326961	-0.0219076	-0.131494	-0.117665	-0.146386	-0.101556	0.00172961	-0.0799081	-0.0146138	-0.129598	-0.13334	-0.135471	-0.0162358	-0.0991299	-0.0738412	-0.107375	0.135033	1	-0.107244	0.269722
UUG	-0.0367456	0.0290733	0.325995	-0.31069	-0.252549	-0.0669947	0.196331	-0.045512	0.0204441	0.234062	-0.138152	-0.126831	0.362059	-0.0397626	-0.0236861	0.400174	-0.135546	-0.161358	-0.00591924	-0.0766887	-0.152122	0.2135	0.16934	-0.0507013	0.01686	0.111039	-0.0897976	0.00252138	0.00536512	0.313384	0.0696532	0.0203754	-0.137587	0.080259	-0.203272	-0.040931	0.0290738	-0.0756689	-0.109257	-0.0963617	-0.0159926	0.014859	-0.0515312	-0.00852417	-0.0867987	0.132331	-0.107244	1	-0.0812447
UCA	0.000331768	-0.247558	0.0824993	0.145206	-0.0721416	0.0962142	-0.0169635	-0.0855701	-0.0542349	0.160053	-0.038976	-0.0475248	0.0422553	-0.00775686	0.439882	-0.248869	-0.0354688	0.320871	0.0476711	-0.011023	-0.112693	-0.173222	-0.077838	-0.0885493	-0.0720923	0.0430662	-0.0623686	0.0143352	0.0301841	0.23207	0.152586	-0.132456	-0.15179	-0.0895065	0.202594	-0.0149792	-0.0921105	-0.00446706	0.0364798	-0.0213108	-0.0984593	0.108996	0.063235	-0.0694367	-0.0363204	-0.0229278	0.269722	-0.0812447	1
UCU	-0.3253	-0.147134	0.283191	0.1673	0.0285935	-0.0367664	0.0221537	0.0236072	-0.144286	0.00834934	-0.104757	-0.16845	0.0784442	-0.0677271	0.602731	0.051699	0.0906922	-0.0466582	0.5286	-0.0159285	-0.0745214	-0.161363	0.032558	-0.0375349	-0.118255	0.0234273	-0.128381	-0.0689137	-0.190875	-0.0778925	0.372048	-0.0856297	-0.144912	0.0969443	-0.0803947	-0.0105935	-0.100828	0.0871038	-0.217068	-0.0811564	-0.00238775	-0.035255	0.0120861	-0.106811	-0.0901197	-0.0147097	0.241543	0.0664711	-0.0103491
UCC	-0.217756	-0.323869	0.0770444	0.428477	0.116756	0.0381093	-0.0820132	0.00907806	-0.10289	0.0674156	-0.134462	-0.235823	0.0417297	-0.220466	0.540725	-0.1178	0.517857	0.121715	0.237543	0.111399	-0.204323	-0.172396	-0.128918	-0.0628884	-0.0830778	0.0643783	-0.0807725	-0.115127	-0.107566	0.0153618	0.354913	-0.14525	-0.0479641	-0.0172138	-0.168407	0.0337255	-0.111618	-0.0641124	-0.138738	-0.13128	-0.089263	-0.0739362	-0.186858	-0.157004	-0.153659	-0.00410848	0.342863	-0.0236662	-0.110717
UCG	-0.212734	0.0487823	0.0671096	0.0921806	0.12152	-0.0769546	0.196848	-0.036132	-0.0618512	-0.00194815	-0.13003	-0.127976	0.022705	-0.149261	0.340338	-0.0322947	0.0245191	-0.128574	0.0383843	0.565588	-0.0669886	0.0478841	0.073323	-0.0187405	-0.050459	-0.0609865	-0.0192066	0.0125055	-0.0514384	-0.0697735	0.22003	-0.0640293	-0.0596528	0.0145586	-0.112971	-0.092763	-0.135628	0.0351201	-0.0947961	-0.0726436	-0.113971	-0.0274782	-0.121679	-0.0739438	-0.101338	-0.00533394	0.141866	0.0621475	-0.102584
UGA	0.0723243	0.254062	0.153483	-0.451708	-0.194918	-0.16745	0.151476	0.0797342	0.0285825	0.279508	-0.171068	0.178936	0.115545	-0.0249493	-0.226817	0.536574	-0.22364	-0.285465	-0.198321	-0.0561321	-0.115431	0.677794	0.267017	-0.142557	0.0227435	0.0114408	-0.0578571	0.0616088	0.153444	0.0824514	-0.0186771	0.365298	-0.0784144	-0.0486473	-0.193778	-0.0705074	0.0753461	0.145015	0.0367953	-0.011109	-0.0157521	0.0512575	-0.112759	0.0840447	-0.0442207	0.128953	-0.165455	0.335361	-0.10241
UGU	-0.0837278	0.188079	0.271663	-0.358769	-0.165731	-0.141305	0.0917553	0.0877618	-0.0143735	0.209462	-0.183518	-0.0471953	-0.0228528	0.134109	-0.0979265	0.653436	-0.176272	-0.310598	-0.0222825	-0.0495486	-0.149769	0.177931	0.719844	-0.17538	0.0101368	0.116667	-0.102737	-0.114396	-0.00589781	-0.031184	-0.0330706	0.524553	-0.141295	0.0570059	-0.198971	-0.093029	-0.0425693	0.0760862	-0.124845	-0.0752926	0.0183855	0.108168	0.0356602	0.145603	-0.00952549	-0.133098	-0.106119	0.279748	-0.0885792
UGC	-0.31136	0.0708304	-0.0274173	0.25902	0.287257	-0.0665032	-0.0288199	0.0817859	-0.158308	-0.0918808	-0.0115962	-0.230402	-0.0979166	-0.216384	0.0763734	0.411684	0.370079	0.0591718	0.459641	-0.00872296	-0.0286899	-0.219182	-0.0978927	0.627831	-0.157935	0.0455158	-0.141903	-0.0624972	-0.106351	-0.110123	0.0180852	0.0585371	-0.102127	0.189956	-0.0223499	-0.0256978	-0.114649	-0.0667953	-0.165046	-0.0575346	-0.164228	-0.0374613	-0.166225	-0.14593	-0.186115	-0.0390769	-0.077424	0.0817286	-0.171522
UGG	-0.212108	0.490983	-0.120759	-0.129585	0.284515	-0.00729781	0.040727	-0.0166778	-0.0982517	-0.15447	-0.0273627	-0.00985451	-0.0938015	-0.166112	-0.176788	0.264805	-0.0704763	-0.175668	0.0275674	-0.117341	0.629462	0.170179	0.0635688	0.0551141	-0.0384561	-0.0699196	-0.0690122	-0.0568746	-0.147861	-0.089411	-0.153441	0.0849335	-0.149144	0.111218	-0.030907	-0.0354412	-0.0784259	0.0141078	-0.0310439	0.108941	-0.127159	-0.0893976	-0.110434	-0.00624858	-0.137747	-0.0468719	-0.0697715	0.0140065	-0.0960538
CAA	0.427567	-0.209288	-0.245039	0.0247617	-0.147907	-0.0699327	-0.241051	0.205986	0.465767	-0.0454229	0.187734	0.0861615	-0.0308261	-0.0576507	-0.0260388	-0.183834	0.0265634	0.396029	-0.167116	-0.0101536	-0.203069	-0.105993	-0.08497	0.0941747	0.206487	0.175705	0.422794	0.286746	0.0369537	-0.111712	0.105768	-0.125841	0.272755	-0.106434	0.111879	-0.0462936	0.13866	-0.120975	0.22135	-0.136322	0.0543707	-0.0811641	-0.0226672	-0.0771388	0.0885876	-0.031904	-0.0307332	-0.093106	0.134855
CAU	-0.0112185	-0.274827	0.175787	0.0898507	-0.143786	0.0228667	-0.0176748	-0.0125628	-0.127528	0.496499	-0.0820685	-0.151949	0.158484	0.115064	0.280475	-0.202232	0.030439	0.363832	-0.184609	0.00477284	-0.119617	-0.187019	-0.116975	-0.124378	-0.0860661	-0.0374115	-0.098658	-0.034146	0.173242	0.448749	0.304009	-0.0431201	0.112777	-0.203438	-0.137763	0.00590193	-0.114918	-0.0167406	-0.0713535	-0.127224	0.0354517	0.16144	-4.06078e-05	0.0582526	0.0930408	0.0361643	0.18593	0.0776764	0.25852
CAC	0.0604944	-0.101751	-0.39885	0.426626	0.295786	-0.0667033	-0.15502	0.153714	-0.0901655	-0.190822	0.59816	-0.0315153	-0.203953	-0.204562	-0.0036186	-0.11727	0.305851	0.629433	0.132488	-0.0777962	0.0267777	-0.165187	-0.269771	0.269347	-0.0601616	-0.050608	-0.0121104	-0.0490708	-0.0339558	-0.159267	-0.0571595	-0.0936103	0.430235	0.213141	0.326264	0.100674	0.043584	-0.159	0.0753235	-0.00449822	-0.0826947	-0.124858	-0.121453	-0.115788	-0.173664	-0.0790896	-0.0781147	-0.158056	0.0509998
CAG	0.0497988	0.224164	-0.315017	0.0565435	0.232437	0.0528201	-0.142396	0.0290351	-0.0873884	-0.288799	0.134504	0.459972	-0.171318	-0.223983	-0.074321	-0.123522	-0.0869919	0.345911	-0.124118	-0.0404841	0.128232	0.114967	0.05908	0.108938	-0.0843488	-0.142457	0.123397	-0.0900235	-0.191338	-0.196584	-0.0938065	-0.123714	0.213682	-0.0746335	0.0239806	0.128289	0.149385	0.211149	0.309477	0.280753	-0.0866205	-0.174308	-0.125952	-0.0843718	-0.149073	-0.0363767	-0.0782281	-0.190316	0.0246065
CUA	0.0597866	-0.239044	0.014365	0.147954	-0.0627237	0.0872439	-0.0906771	-0.0346356	0.0424935	-0.104133	0.167739	-0.0869527	-0.132917	0.376801	0.0347428	-0.133598	0.0649817	-0.134418	0.375952	-0.173738	-0.0829794	-0.222722	-0.0553186	-0.0735484	0.068122	-0.0254386	0.0652926	-0.013557	-0.0829185	-0.0149748	-0.0168132	-0.0681258	-0.084528	0.31486	0.203317	-0.0981501	-0.0965724	0.0386073	-0.0670626	-0.0455351	0.155944	0.0133727	0.474907	0.0275765	-0.103568	-0.109115	-0.00961927	-0.0232133	0.0432584
CUU	-0.174852	-0.227895	0.306368	0.0743762	-0.119343	-0.147679	-0.108082	0.207665	0.00643869	0.0388426	-0.0846902	-0.119111	0.341241	0.0728565	0.268087	-0.0768214	0.0860059	-0.124014	0.334034	0.0139241	-0.121164	-0.153166	-0.130981	0.0316521	-0.0509941	0.13672	-0.0123769	-0.0560129	-0.0630813	-0.119638	0.221997	-0.00248581	-0.138099	0.0667406	0.00119039	-0.0294285	-0.0708051	-0.171982	0.113878	-0.117992	0.211418	-0.0455358	-0.0163045	0.0302908	0.322907	0.105504	0.240919	0.133265	-0.034547
CUC	-0.362714	-0.191433	0.0341212	0.487916	0.277199	-0.0221113	0.116674	-0.0446964	-0.242704	-0.0991531	0.113895	-0.258607	-0.0698786	-0.157715	0.581302	-0.00543774	0.385206	0.0385876	0.620141	0.109256	-0.0589074	-0.172832	-0.167067	0.0841374	-0.194846	-0.0849516	-0.0307698	-0.184988	-0.0965471	-0.00953219	0.0728582	-0.139853	-0.132015	0.273547	0.181584	-0.0802766	-0.182525	-0.0494351	-0.175015	-0.0428709	-0.208126	-0.0269827	0.0575594	-0.171549	-0.205892	-0.0229957	0.0258325	0.0633009	0.264844
CUG	-0.320667	0.292783	-0.121893	0.156739	0.377309	-0.0255871	-0.0811481	0.0709079	-0.168952	-0.239172	0.0576931	-0.0807965	-0.27042	-0.220733	0.00459941	0.509655	0.303528	-0.101023	0.503215	-0.113186	0.187159	0.0613425	0.0603183	0.384198	-0.134438	-0.0484236	-0.109942	-0.0472394	-0.116632	-0.259538	0.00859254	-0.0349368	-0.129688	0.320788	-0.00963775	-0.0451305	-0.0594232	0.0440037	-0.151616	0.0327091	-0.178384	-0.108737	-0.0858192	-0.134489	-0.259778	-0.133917	-0.110611	-0.147524	-0.195707
CCA	0.0341251	-0.155285	-0.272498	0.377219	0.208274	-0.0175882	-0.150948	0.103026	-0.0257825	0.0143234	0.183716	-0.0262503	-0.116181	-0.182017	0.130865	-0.0968008	0.501139	0.522221	0.0158046	-0.0228724	-0.0460339	-0.167897	-0.11903	0.169368	-0.0248907	0.0876121	-0.0852132	-0.0692926	-0.0271195	-0.0272879	0.162904	-0.103339	0.0729399	-0.00270329	0.18733	0.173756	-0.0554108	-0.0287631	0.100492	-0.0699299	-0.113863	-0.106945	-0.0919746	-0.0614529	-0.0727967	-0.12642	0.0503383	-0.0510693	-0.161795
CCU	-0.361539	-0.233616	-0.0121259	0.570134	0.316038	0.00934515	0.0802716	-0.0550576	-0.251406	-0.140197	0.0790108	-0.218265	-0.0867404	-0.0685445	0.345175	0.000543537	0.679559	-0.0809986	0.585572	-0.0388091	-0.0980896	-0.146379	-0.219763	0.113892	-0.193692	-0.108517	-0.103835	-0.108216	-0.134762	-0.0323953	2.93442e-19	-0.0632447	-0.163016	0.134108	0.347271	-0.183077	-0.113439	-0.0894226	-0.150338	-0.0312209	-0.217091	-0.0187571	0.20173	-0.118742	-0.170285	-0.0668923	0.185045	-0.105609	0.179884
CCC	-0.285349	-0.082686	-0.18137	0.525656	0.399373	-0.0849871	-0.0690487	0.122567	-0.095714	-0.0991019	0.0383083	-0.168083	-0.164241	-0.17121	0.208895	0.121675	0.86339	0.0451183	0.409692	0.0426718	-0.017259	-0.149761	-0.145328	0.247107	-0.0611389	0.0149	-0.0630637	-0.100121	-0.136319	-0.163508	0.119286	0.0303542	-0.139693	0.101631	0.175548	-0.017837	-0.113516	-0.0476518	-0.101412	-0.044338	-0.160532	-0.102101	-0.060718	-0.0610028	-0.138392	-0.0984007	-0.0677787	-0.0576685	-0.092927
CCG	-0.129055	0.0883297	-0.223447	0.260883	0.303627	-0.0173135	0.00701471	0.0130301	-0.0763334	-0.090875	0.0811621	-0.148752	-0.194211	-0.0967415	0.059005	-0.107554	0.207456	-0.0236847	-0.0277863	0.643294	0.0631101	-0.0321018	-0.0154859	0.184534	-0.0961824	-0.0756139	0.135385	-0.0881492	-0.0367868	-0.234926	0.141323	0.00345849	-0.0322272	0.0321993	0.143167	0.0858672	-0.0959577	-0.115628	-0.0386484	-0.0262874	-0.0601454	-0.0701262	-0.0351627	-0.0516795	-0.029077	-0.15587	-0.0788157	-0.133376	0.00130054
CGA	-0.101688	0.0308951	-0.100411	0.166866	0.173149	0.0389984	0.0923555	-0.0909075	-0.0682439	0.0233479	-0.0168592	-0.124016	-0.142172	-0.212404	0.220972	0.00895875	0.129247	-0.0536486	0.00375285	0.501577	-0.0884154	0.192741	0.00913109	-0.0606131	-0.0386855	-0.0702282	0.0669123	-0.119161	-0.0990186	-0.104431	0.23785	0.0290294	-0.0722659	0.0311162	0.00943656	0.117586	-0.109134	-0.0584205	-0.0381082	-0.0339262	-0.176585	-0.119838	-0.0955702	-0.0472043	-0.147651	-0.124316	0.0285804	-0.0177903	-0.0591825
CGU	-0.0348008	0.060028	-0.0857017	0.0623935	0.104205	0.0302998	0.0444639	-0.0554251	0.0333074	-0.130276	0.0605614	-0.01831	-0.0241254	-0.0753993	0.0263243	-0.0885315	0.00843639	0.0357235	-0.162956	0.457528	-0.0550938	-0.0660725	0.228678	0.0259005	-0.0136866	-0.074642	0.167363	0.0420496	-0.0320363	-0.123667	-0.0377189	-0.0484768	-0.016983	-0.132281	0.062065	0.500091	0.0156994	-0.1164	0.105899	-0.043125	-0.0460182	-0.0462467	0.0327211	-0.0852753	-0.0125307	-0.0503842	0.0342263	0.0155901	0.0185608
CGC	-0.123903	0.0297701	-0.104522	0.192374	0.195135	-0.06762	-0.0141191	0.0751872	-0.102381	0.0107759	0.024951	-0.113235	-0.097108	-0.119549	0.162472	-0.0392366	0.04743	0.0906968	0.0560516	0.439987	-0.0035593	-0.0212618	-0.0476247	0.250371	-0.0347862	-0.05535	-0.080558	-0.0756272	-0.0780411	-0.048491	0.162511	-0.0260939	-0.00745398	0.0413722	-0.00888704	0.0544538	-0.0955991	-0.0364266	-0.059954	0.000962596	-0.101406	-0.0766973	-0.0145754	-0.0713734	-0.130507	-0.0650714	0.0386418	-0.0306798	0.142778
CGG	-0.146501	0.326772	-0.215251	0.0514773	0.311769	-0.0720572	0.0872531	0.0213716	-0.0953005	-0.0640847	-0.125717	-0.00511683	-0.141311	-0.0487459	-0.10003	-0.071206	0.0207299	-0.0877917	-0.112591	0.526907	0.348959	0.016222	-0.0959763	0.317869	-0.0635063	-0.0134266	-0.0701313	-0.0755313	0.0572413	-0.124822	0.020975	-0.0374218	-0.13789	0.00493212	-0.109472	0.158537	-0.0658799	-0.0866261	0.0260511	0.106045	-0.00489881	0.00599626	-0.154773	-0.0331374	-0.0364821	-0.0435304	-0.104374	-0.15425	-0.0375996
GAA	0.199936	0.229096	-0.19678	-0.206838	0.00236333	-0.0259936	0.0349826	0.00577268	0.236768	-0.0868562	-0.00688101	0.329791	-0.0589941	-0.161407	-0.0798112	0.169118	-0.0867759	-0.120769	-0.0724513	0.0200304	0.0435581	0.570693	0.0823074	-0.0704675	0.0832935	0.061364	0.154305	0.334879	-0.120755	-0.0768169	-0.000930433	0.0317867	-0.0318772	0.065164	-0.0607469	-0.0221947	0.435764	0.0436525	0.0435676	0.0956304	-0.162376	-0.112022	-0.0350446	0.0128639	-0.198565	0.00906628	-0.0971065	0.170039	-0.0455233
GAU	-0.0270027	0.173837	0.214475	-0.343617	-0.164422	-0.235137	0.203129	0.117363	-0.0800504	0.415231	-0.280404	0.131326	0.160308	0.0517322	-0.0784112	0.363553	-0.149175	-0.21859	-0.176645	0.0558563	-0.104679	0.516014	0.166069	-0.0961842	-0.0271271	-0.157185	-0.0962418	0.0687303	0.241218	0.155041	0.0627752	0.356213	-0.129301	-0.170272	-0.17468	-0.0328836	0.0976029	0.0101497	0.08347	-0.0371159	0.00201031	0.112695	-0.142757	0.2298	0.073074	0.0768371	-0.0151599	0.252475	-0.0552086
GAC	-0.0487351	0.252269	-0.0595722	-0.126387	0.0930127	0.0220022	0.0373711	-0.0434765	-0.0962764	-0.211953	0.212066	0.0418558	0.00512981	-0.198733	-0.185766	0.151707	-0.119693	-0.0214868	-0.0850068	0.000491479	0.193233	0.272321	0.0999767	-0.127213	-0.0410933	-0.0595316	-0.0783295	-0.0572797	-0.129219	-0.106653	-0.116998	-0.0469961	0.165113	0.11023	0.0292753	0.0183623	0.0132885	0.180441	-0.11148	0.0080257	-0.0538529	-0.161717	-0.10229	-0.093817	-0.125777	0.0841002	-0.091139	0.0448419	-0.166775
GAG	0.107019	0.358984	-0.29569	-0.140447	0.167143	-0.224774	0.132231	0.146436	0.0823295	-0.14757	-0.0272661	0.496096	-0.154338	-0.137489	-0.210639	0.0664089	-0.0391166	-0.0824986	-0.143574	0.0200008	0.188473	0.517875	0.0138842	0.0787236	0.0596332	-0.0464801	0.0596801	0.0928032	-0.0682771	-0.145011	-0.107571	0.0105574	0.0449429	-0.0884257	-0.0706532	0.0789087	0.452554	-0.0387533	0.236163	0.352101	-0.0642583	-0.0785986	-0.0733932	-0.0441964	-0.0703283	-0.0561289	-0.149126	-0.0915737	-0.0977235
GUA	0.0284556	0.0883301	0.104867	-0.210192	-0.115199	-0.100848	0.0822131	0.0525831	-0.0120391	0.064505	0.0137117	0.0839456	-0.0821566	0.305397	-0.100494	0.216591	-0.124495	-0.143151	-0.0252134	-0.0806974	-0.0209704	-0.0589189	0.552368	-0.188191	-0.00214972	0.0596843	-0.0771882	0.00200175	-0.0676826	0.00719086	-0.0440567	0.266682	-0.0526713	0.0698104	-0.0249121	0.0531881	-0.0545574	0.322161	-0.107223	-0.0264213	0.0567866	0.168929	0.247774	0.209363	-0.0284262	-0.124078	-0.042486	0.0730356	-0.0758655
GUU	-0.0631437	0.162354	0.217834	-0.301749	-0.136132	-0.0623289	0.141103	-0.0185621	-0.00786859	-0.0280778	-0.0636926	0.108724	0.248572	0.0742424	-0.0960119	0.231233	-0.175311	-0.14046	-0.169129	0.0419765	-0.0293178	0.0922558	0.556347	-0.208406	-0.0242235	-0.106364	0.0253348	0.093283	-0.0266776	-0.0131277	-0.131081	0.128843	0.030563	-0.0734062	-0.121628	0.0376654	-0.021641	0.35434	-0.146826	0.0236588	-0.0424977	0.0554508	0.013165	0.213193	0.0798736	0.107172	0.0896613	0.25092	-0.162492
GUC	-0.049439	-0.0544683	0.0360113	0.061585	0.0104934	0.0777866	0.016318	-0.0860885	0.0209635	0.0112527	-0.146164	0.0812871	-0.0886583	-0.0356991	0.314635	-0.0493994	0.0307733	0.069082	0.0200783	0.0795059	-0.122625	-0.118081	0.304913	-0.0710009	0.0376854	0.0246377	-0.0743096	0.0716249	-0.0818919	-0.0471323	0.0961807	0.0336513	-0.0924251	-0.126018	-0.0585986	0.0340128	0.0241875	0.177306	-0.013556	-0.021739	0.000623983	-0.0403271	-0.0731217	0.0648348	0.0143852	-0.147358	0.0206959	-0.00375298	0.189192
GUG	-0.073182	0.418731	0.00604966	-0.319684	0.0563117	-0.189065	0.0779319	0.142757	-0.0276873	0.00738266	-0.143035	0.221472	-0.133459	-0.0390139	-0.227826	0.561758	-0.180575	-0.228845	-0.106434	0.040231	0.0457149	0.344664	0.559812	0.0238171	0.00183795	-0.104056	-0.0334537	-0.00504424	0.0208816	-0.129393	-0.0878193	0.250343	-0.0726887	-0.0197728	-0.138151	-0.0663695	-0.0302154	0.212471	0.0778605	0.118502	-0.0364377	-0.0130898	-0.107465	0.0858439	-0.0493752	-0.0584002	-0.223884	0.011627	-0.0420164
GCA	0.0193147	0.138575	-0.283517	0.133281	0.231039	0.00330448	-0.116651	0.0627068	-0.0401644	-0.083655	0.0636574	0.0751951	-0.124671	-0.226078	-0.0754175	0.000927232	0.0412159	0.373448	-0.0274766	0.0480501	0.108781	-0.0674015	-0.233388	0.50954	-0.047297	-0.0560633	-0.0156269	0.0596599	-0.0807432	-0.0497137	0.017745	-0.0385631	0.0344577	0.10192	-0.00038276	0.0350627	0.0912524	-0.137947	0.153984	0.0837065	-0.138811	-0.0979194	-0.189287	-0.0534785	-0.19536	-0.0498779	-0.0652317	0.0129383	-0.143646
GCU	-0.0450483	0.087184	0.0119797	-0.0490071	0.0277283	-0.115567	-0.181885	0.217592	0.112158	-0.0632067	-0.0802945	0.0148706	-0.0511195	0.0625866	-0.113093	0.188171	-0.0398186	-0.12679	0.270848	-0.0813133	0.0253328	-0.123206	-0.0431875	0.430901	0.0589925	0.138191	0.0159023	0.0638702	0.054128	-0.202081	0.0239928	0.000265573	-0.0611373	-0.0374593	-0.0133671	-0.0168921	-0.0443927	-0.106808	0.24391	-0.0871271	0.199608	-0.0349928	-0.14744	-0.00796767	0.0846348	0.0111405	-0.226748	-0.030714	-0.0774964
GCC	-0.306835	0.197955	-0.264732	0.37086	0.489805	-0.0766718	0.124715	0.00476358	-0.214957	-0.125784	-0.027518	0.0452493	-0.202361	-0.218098	0.0250015	0.155034	0.48862	0.0691092	0.238153	0.186417	0.13034	-0.0125181	-0.110753	0.59001	-0.185422	-0.089102	-0.176348	-0.00597063	-0.0988246	-0.0856354	-0.0519253	0.00456797	-0.107965	0.106126	-0.0327371	0.055704	-0.0688469	-0.0510754	0.159768	0.11167	-0.216302	-0.065819	-0.0726491	-0.0682582	-0.187821	-0.170383	-0.0067646	-0.0378255	0.00171775
GCG	-0.127458	0.298364	-0.215631	0.0593152	0.295609	0.0131819	0.127976	-0.0854775	-0.0582739	-0.0685829	-0.150301	0.0119433	-0.154885	-0.180021	-0.0427068	-0.00264374	0.00310847	-0.030821	-0.110445	0.506989	0.198571	0.0411083	-0.00256131	0.335916	0.00699223	-0.102021	-0.0651461	0.0242814	-0.0391862	-0.0475025	-0.017809	-0.0629221	-0.124553	-0.0685485	-0.0664178	0.0654765	-0.0541909	-0.0527209	0.0828618	0.0118638	-0.132637	-0.0919938	-0.1338	-0.0614626	-0.159839	-0.0769108	-0.0345111	-0.0613558	0.151433
GGA	-0.186266	0.544426	-0.189386	-0.135633	0.322436	-0.0694551	0.0391142	0.0459344	-0.145633	-0.21126	-0.0395668	0.216418	-0.0961516	-0.239664	-0.139613	0.176327	-0.0859606	-0.158883	-0.0359556	0.0328574	0.583041	0.371756	0.0432433	0.0266256	-0.109134	-0.149466	-0.0466266	0.0139652	-0.1921	-0.160408	-0.092535	0.0382602	-0.113436	0.0479418	-0.0589676	0.0757619	-0.0401533	0.0405845	0.0501057	0.476921	-0.210092	-0.0640694	-0.164826	-0.00780966	-0.108653	-0.0318531	-0.095687	-0.0321897	-0.0988756
GGU	-0.0860004	0.343536	-0.084798	-0.148691	0.14672	-0.0266502	0.113293	-0.0382486	-0.0577525	-0.104703	-0.0125099	0.200466	-0.0511854	-0.00431352	-0.103222	0.0906468	-0.0964956	-0.0519396	-0.0875079	-0.0170005	0.382384	0.0906786	0.251258	-0.013092	-0.0283989	-0.0479998	-0.0739714	-0.0269249	-0.0919676	-0.0365757	-0.098949	0.0387468	-0.0784543	0.0161984	0.0156949	0.00689007	0.0305285	-0.00982424	0.0275669	0.416974	-0.0685387	-0.0501358	-0.0140798	0.166997	-0.0199629	-0.013842	-0.0484213	-0.049049	-0.0214999
GGC	-0.183909	0.353896	-0.227748	0.0745672	0.354337	-0.0605319	0.146163	-0.023699	-0.0907031	-0.0576658	-0.123696	-0.0823748	-0.177947	-0.0459845	-0.138236	0.0205675	0.074191	-0.110471	-0.0249462	0.268184	0.508343	-0.0368781	-0.148971	0.36851	-0.0378326	-0.0129902	-0.0350434	-0.135869	0.0280858	-0.0498411	-0.0697368	0.000285891	-0.17434	0.0564749	-0.0637536	0.0453831	-0.0535864	-0.120796	-0.141544	0.199391	0.0115884	0.0240632	-0.145599	-0.0602402	-0.0627866	-0.0917825	-0.124696	-0.113662	-0.0134169
	-0.235892	0.493299	-0.220318	-0.011016	0.391123	-0.143107	0.0547344	0.110146	-0.151943	-0.229411	0.0307627	-0.000599039	-0.13001	-0.130334	-0.130143	0.0110727	-0.0404438	-0.0596227	0.0160212	-0.0277195	0.833164	-0.0171065	-0.114333	0.139	-0.0964273	-0.187505	0.0205961	-0.0641912	-0.077282	-0.183777	-0.165337	-0.00287091	-0.0746935	0.154581	-0.000519208	-0.0149452	-0.0434368	-0.0508123	-0.0496698	0.212542	-0.0592709	-0.083364	-0.127455	-0.0352884	-0.10659	-0.0551295	0.0120609	-0.138847	-0.107315
[truncated: 39 more columns]

## Sheet: seq_neg1_cor
	A_frac	G_frac	U_frac	C_frac	GC_frac	nt_match_frac	nt_GUmatch_frac	nt_mismatch_frac	AA	AU	AC	AG	UU	UA	UC	UG	CC	CA	CU	CG	GG	GA	GU	GC	AAA	AAU	AAC	AAG	AUA	AUU	AUC	AUG	ACA	ACU	ACC	ACG	AGA	AGU	AGC	AGG	UAA	UAU	UAC	UAG	UUA	UUU	UUC	UUG	UCA
A_frac	1	-0.303351	-0.384488	-0.279894	-0.500634	0.323075	-0.169906	-0.177291	0.610221	0.20117	0.224073	0.111135	-0.152982	0.149512	-0.239689	-0.267319	-0.241921	0.217393	-0.399333	-0.0764075	-0.244332	0.178527	-0.221606	-0.279059	0.508339	0.29931	0.251723	0.228617	0.224184	0.118799	0.069772	0.0381737	0.337391	-0.0146421	0.0638296	0.0266644	0.171507	0.00602721	-0.00838311	0.0189449	0.253564	0.0246383	-0.00217135	0.00142938	0.0927317	-0.124137	-0.201587	-0.0951891	-0.0390004
G_frac	-0.303351	1	-0.313877	-0.323004	0.555322	-0.398187	0.460006	-0.0848918	-0.247868	-0.266196	-0.269611	0.290276	-0.274272	-0.210021	-0.178554	0.254426	-0.200166	-0.21421	-0.0655405	0.0257303	0.769339	0.252715	0.21772	0.265924	-0.226877	-0.238537	-0.175826	0.14745	-0.137149	-0.225739	-0.138519	0.00816151	-0.124665	-0.0937294	-0.218181	-0.0283753	0.0267502	-0.000396701	0.161176	0.47169	-0.146638	-0.146012	-0.233902	0.0957843	-0.199902	-0.239364	-0.172682	-0.0479832	-0.0167586
U_frac	-0.384488	-0.313877	1	-0.390721	-0.606625	-0.290487	0.22903	0.0665779	-0.0897084	0.333648	-0.187927	-0.214326	0.672245	0.318981	0.29073	0.231695	-0.168613	-0.228544	0.214137	-0.0944308	-0.229235	-0.0855975	0.282568	-0.170493	-0.115301	0.168866	-0.0939564	-0.236356	0.124892	0.36396	0.100504	0.0460307	-0.172369	0.0178873	-0.0909013	-0.102714	-0.0898328	0.0735636	-0.193096	-0.218523	0.178783	0.329741	0.0787066	0.0293072	0.311197	0.583219	0.285384	0.319838	0.076644
C_frac	-0.279894	-0.323004	-0.390721	1	0.607683	0.373684	-0.517296	0.183837	-0.265247	-0.298978	0.238171	-0.157437	-0.305641	-0.286277	0.0947932	-0.22871	0.608538	0.235554	0.224863	0.1512	-0.25076	-0.325303	-0.292403	0.201462	-0.158405	-0.245413	0.0217681	-0.112442	-0.222301	-0.28897	-0.042986	-0.0948879	-0.0276638	0.0843546	0.242969	0.110742	-0.0977373	-0.0845378	0.0609571	-0.236058	-0.298715	-0.236958	0.141359	-0.123943	-0.231819	-0.272405	0.0576796	-0.202155	-0.0278256
GC_frac	-0.500634	0.555322	-0.606625	0.607683	1	-0.00552848	-0.0686964	0.0901949	-0.441266	-0.486057	-0.0166655	0.105318	-0.498688	-0.427731	-0.0663036	0.0127147	0.366751	0.02738	0.142845	0.154354	0.425229	-0.0735028	-0.0741684	0.400025	-0.329722	-0.415854	-0.128567	0.0247895	-0.31036	-0.443408	-0.154145	-0.0762136	-0.128799	-0.00432714	0.030598	0.0732999	-0.0632372	-0.0743195	0.188351	0.188505	-0.385824	-0.330596	-0.0717835	-0.0284892	-0.371446	-0.440184	-0.0941073	-0.217935	-0.0384556
nt_match_frac	0.323075	-0.398187	-0.290487	0.373684	-0.00552848	1	-0.654193	-0.394562	0.202997	-0.0578483	0.23187	-0.0595469	-0.236635	-0.037912	-0.101347	-0.25146	0.196866	0.215828	-0.0519504	-0.0478412	-0.306221	-0.171538	-0.25313	-0.0885587	0.153724	0.0823039	0.0969733	0.135745	0.00567742	-0.129528	-0.0293309	-0.0222004	0.139462	0.0133093	0.186754	0.00176645	0.0252687	-0.0368848	-0.0970911	-0.0621072	0.000815391	-0.104178	0.156976	-0.0809575	-0.0254392	-0.192089	-0.11954	-0.204548	-0.021965
nt_GUmatch_frac	-0.169906	0.460006	0.22903	-0.517296	-0.0686964	-0.654193	1	-0.436841	-0.240456	0.00298163	-0.328323	-0.0526301	0.06646	-0.0164857	-0.165181	0.169017	-0.397776	-0.336463	-0.117182	-0.158274	0.253155	0.0808603	0.0261597	-0.0666289	-0.229737	-0.0962913	-0.207018	-0.0708983	0.00781267	0.0791276	-0.027782	0.0371755	-0.191912	-0.031981	-0.284071	-0.101153	-0.0978084	-0.104909	-0.0710495	0.148125	0.00661132	0.0506615	-0.166817	-0.0129926	5.97679e-05	0.129383	-0.130716	0.0195065	-0.0506977
nt_mismatch_frac	-0.177291	-0.0848918	0.0665779	0.183837	0.0901949	-0.394562	-0.436841	1	0.0514265	0.0655004	0.122808	0.135093	0.200279	0.0652248	0.320854	0.0937544	0.249402	0.152318	0.203411	0.249561	0.0570183	0.106001	0.269759	0.1865	0.0968794	0.0194126	0.136304	-0.0748744	-0.0162868	0.0577599	0.0690283	-0.0182674	0.0671593	0.0228623	0.122737	0.120784	0.0887494	0.17157	0.201998	-0.105898	-0.00856929	0.0620796	0.0158044	0.112331	0.03025	0.0707614	0.300328	0.219693	0.0878205
AA	0.610221	-0.247868	-0.0897084	-0.265247	-0.441266	0.202997	-0.240456	0.0514265	1	0.414453	0.244904	0.0708027	0.220661	0.306169	0.0661721	0.0610444	-0.0165931	0.267284	-0.104471	0.182646	-0.119082	0.216531	0.0842994	-0.0566865	0.849218	0.601866	0.443336	0.268139	0.30379	0.377808	0.170968	0.0832428	0.300399	0.0663583	0.103674	-0.0282608	0.114272	0.000635174	0.0684443	-0.0172554	0.498725	0.133784	-0.0684862	0.0122578	0.231901	0.158298	0.0691669	0.18155	0.0392879
AU	0.20117	-0.266196	0.333648	-0.298978	-0.486057	-0.0578483	0.00298163	0.0655004	0.414453	1	-0.086239	0.0330165	0.498573	0.591177	0.316441	0.302129	0.0302991	0.190437	-0.032527	0.201155	-0.166601	0.304505	0.240962	-0.0508792	0.220369	0.707965	-0.00368413	-0.0934947	0.604932	0.634524	0.477324	0.429589	0.0381986	0.0145658	-0.144856	-0.0651697	0.142824	0.126665	-0.0693538	-0.127264	0.480451	0.581603	0.00420714	0.0448319	0.325139	0.406518	0.164698	0.360149	0.157599
AC	0.224073	-0.269611	-0.187927	0.238171	-0.0166655	0.23187	-0.328323	0.122808	0.244904	-0.086239	1	0.096837	0.0810162	0.202416	0.103241	0.00408086	0.0269059	0.587322	0.305225	-0.044006	-0.180242	0.0851196	-0.0357668	-0.00394977	0.121349	-0.0683204	0.558308	0.215809	0.044806	0.086361	-0.180776	-0.111069	0.583933	0.587244	0.542973	0.0835058	0.151932	0.112274	-0.00880316	-0.0474907	0.0646551	-0.000895839	0.443069	0.0309879	0.164819	-0.0228224	0.186894	0.0570099	0.192503
AG	0.111135	0.290276	-0.214326	-0.157437	0.105318	-0.0595469	-0.0526301	0.135093	0.0708027	0.0330165	0.096837	1	0.0296095	0.288929	0.0593834	0.0835039	0.0033669	0.333938	-0.00670799	-0.025925	0.27776	0.478273	0.340438	0.26064	-0.0196252	-0.0178875	0.037697	0.408249	-0.00502004	0.0171921	-0.00536997	0.0888893	0.245323	-0.058227	0.041397	-0.101415	0.585125	0.533563	0.556728	0.474188	0.0313859	0.152223	0.0212799	0.487112	0.127282	-0.0173004	0.0397588	0.030436	0.177662
UU	-0.152982	-0.274272	0.672245	-0.305641	-0.498688	-0.236635	0.06646	0.200279	0.220661	0.498573	0.0810162	0.0296095	1	0.527843	0.391083	0.29677	0.0155746	0.0827901	0.24759	0.0481304	-0.140934	0.10927	0.404843	-0.0896087	0.0638347	0.358727	0.110627	-0.056229	0.232357	0.616183	0.139582	0.0492574	0.057367	0.0878377	0.0312408	-0.0569165	0.0844956	0.1569	-0.0474104	-0.102503	0.356068	0.531785	0.0677331	0.0847657	0.485778	0.907181	0.455805	0.537139	0.133349
UA	0.149512	-0.210021	0.318981	-0.286277	-0.427731	-0.037912	-0.0164857	0.0652248	0.306169	0.591177	0.202416	0.288929	0.527843	1	0.135801	0.171675	-0.110526	0.10141	0.0922218	0.0808364	-0.0814067	0.151541	0.437362	-0.0860849	0.0860343	0.394559	0.104451	0.123461	0.483363	0.549573	0.102169	0.107454	0.217962	0.121649	0.091703	-0.0921923	0.237804	0.31393	-0.00322413	0.0977313	0.638498	0.68001	0.404705	0.364606	0.690418	0.427527	0.0725831	0.254594	0.119258
UC	-0.239689	-0.178554	0.29073	0.0947932	-0.0663036	-0.101347	-0.165181	0.320854	0.0661721	0.316441	0.103241	0.0593834	0.391083	0.135801	1	0.114504	0.233142	0.301789	0.60593	0.252955	-0.0214701	0.0530845	0.245866	0.0797914	0.0503818	0.141483	0.0832487	-0.0641719	0.0827513	0.0661271	0.480147	0.151764	0.0309134	0.173043	-0.0214958	0.032763	0.0217762	0.188637	-0.00624997	-0.0841414	0.00207241	0.177798	0.00185723	0.103277	-0.00230222	0.295573	0.677745	0.143538	0.476859
UG	-0.267319	0.254426	0.231695	-0.22871	0.0127147	-0.25146	0.169017	0.0937544	0.0610444	0.302129	0.00408086	0.0835039	0.29677	0.171675	0.114504	1	-0.0311725	-0.00509185	0.387271	0.113889	0.253169	0.329292	0.514779	0.481069	-0.0070459	0.184853	0.0162026	-0.121124	0.208697	0.169356	0.132922	0.283514	-0.111497	0.191355	-0.0543035	0.0126778	-0.0232934	0.127709	0.111362	0.0254614	0.100546	0.209959	-0.111797	0.101159	0.0106519	0.220099	0.0400833	0.517837	0.00648955
CC	-0.241921	-0.200166	-0.168613	0.608538	0.366751	0.196866	-0.397776	0.249402	-0.0165931	0.0302991	0.0269059	0.0033669	0.0155746	-0.110526	0.233142	-0.0311725	1	0.234759	0.168451	0.253119	-0.117241	-0.18807	0.0284411	0.245704	0.0487081	-0.0129337	0.0383576	-0.0377462	-0.104862	-0.046241	0.0886412	0.0720363	-0.120248	-0.0732355	0.19801	0.135834	0.00150872	0.0498811	0.155528	-0.173663	-0.19135	-0.0264816	0.015126	-0.024641	-0.0823679	-0.0222147	0.19026	-0.0142015	-0.0736289
CA	0.217393	-0.21421	-0.228544	0.235554	0.02738	0.215828	-0.336463	0.152318	0.267284	0.190437	0.587322	0.333938	0.0827901	0.10141	0.301789	-0.00509185	0.234759	1	0.0798993	0.0370087	-0.108115	0.0298585	0.0869423	0.204487	0.150008	0.118586	0.231076	0.301926	0.062052	0.0895271	0.129325	0.133838	0.585126	0.205282	0.229356	-0.0241132	0.23709	0.230453	0.196646	0.0169253	0.0406627	0.0639788	0.104209	0.0287437	0.100245	-0.00810485	0.258475	-0.00608392	0.381179
CU	-0.399333	-0.0655405	0.214137	0.224863	0.142845	-0.0519504	-0.117182	0.203411	-0.104471	-0.032527	0.305225	-0.00670799	0.24759	0.0922218	0.60593	0.387271	0.168451	0.0798993	1	0.155649	0.00965426	0.0675928	0.0687885	0.402095	-0.06957	-0.113022	0.124429	-0.155081	0.00511191	-0.032486	0.0649212	-0.0236727	-0.0336275	0.448118	0.137252	0.0551796	-0.0518907	0.0772405	0.107293	-0.104336	-0.0989275	0.0590954	0.098608	0.19877	-0.063701	0.155959	0.442459	0.228982	0.214336
CG	-0.0764075	0.0257303	-0.0944308	0.1512	0.154354	-0.0478412	-0.158274	0.249561	0.182646	0.201155	-0.044006	-0.025925	0.0481304	0.0808364	0.252955	0.113889	0.253119	0.0370087	0.155649	1	0.013854	0.110273	0.107562	0.444993	0.181231	0.152491	0.00313046	-0.0582962	0.155577	0.0634224	0.252253	0.0838794	-0.0893956	0.0416997	-0.087257	0.206978	-0.0169054	-0.0365719	0.123516	-0.110219	0.0458314	0.113658	-0.0801138	0.0812803	-0.0498778	0.0281382	0.245264	-0.00981813	-0.0616026
GG	-0.244332	0.769339	-0.229235	-0.25076	0.425229	-0.306221	0.253155	0.0570183	-0.119082	-0.166601	-0.180242	0.27776	-0.140934	-0.0814067	-0.0214701	0.253169	-0.117241	-0.108115	0.00965426	0.013854	1	0.185662	0.298869	0.209688	-0.103482	-0.132063	-0.115553	0.0939317	-0.0624137	-0.11624	-0.111946	-0.0101347	-0.104707	-0.0296269	-0.135775	-0.0505429	-0.0594843	-0.0225996	0.167569	0.570464	-0.0407726	-0.127294	-0.10816	0.148924	-0.110225	-0.122875	-0.0698738	-0.00533197	0.0632473
GA	0.178527	0.252715	-0.0855975	-0.325303	-0.0735028	-0.171538	0.0808603	0.106001	0.216531	0.304505	0.0851196	0.478273	0.10927	0.151541	0.0530845	0.329292	-0.18807	0.0298585	0.0675928	0.110273	0.185662	1	0.0203789	0.0702496	0.128588	0.194684	0.118034	0.0532227	0.231885	0.21272	0.116434	0.198777	0.10678	0.120076	-0.0256887	-0.0397432	0.582609	0.144038	0.148296	0.183904	0.0738181	0.101051	-0.162775	0.308386	-0.0188717	0.0585614	0.0610438	0.267776	-0.00758118
GU	-0.221606	0.21772	0.282568	-0.292403	-0.0741684	-0.25313	0.0261597	0.269759	0.0842994	0.240962	-0.0357668	0.340438	0.404843	0.437362	0.245866	0.514779	0.0284411	0.0869423	0.0687885	0.107562	0.298869	0.0203789	1	0.089692	0.000367584	0.14305	0.0467658	0.0625172	0.0770788	0.150114	0.153673	0.134814	0.0258671	0.0170125	-0.0348902	-0.0973082	0.0255109	0.45023	0.105478	0.236933	0.254026	0.360028	0.0913377	0.19989	0.276581	0.334128	0.143756	0.244302	0.206972
GC	-0.279059	0.265924	-0.170493	0.201462	0.400025	-0.0885587	-0.0666289	0.1865	-0.0566865	-0.0508792	-0.00394977	0.26064	-0.0896087	-0.0860849	0.0797914	0.481069	0.245704	0.204487	0.402095	0.444993	0.209688	0.0702496	0.089692	1	-0.0458847	-0.0772802	-0.0783232	0.0727131	-0.0221133	-0.110638	-0.00628515	0.113187	-0.0606417	0.0429974	-0.0644946	0.16571	0.000885529	0.0812407	0.514212	0.0504956	-0.0924382	-0.0284571	-0.17545	0.113737	-0.141523	-0.133208	0.0816083	0.0974905	0.00849276
AAA	0.508339	-0.226877	-0.115301	-0.158405	-0.329722	0.153724	-0.229737	0.0968794	0.849218	0.220369	0.121349	-0.0196252	0.0638347	0.0860343	0.0503818	-0.0070459	0.0487081	0.150008	-0.06957	0.181231	-0.103482	0.128588	0.000367584	-0.0458847	1	0.322269	0.263276	0.106051	0.118542	0.17301	0.123129	0.0697676	0.184281	0.05805	0.0214041	-0.0559816	0.0617745	-0.0836126	0.0533691	-0.0611401	0.219614	0.0302472	-0.135664	0.0376705	0.0727478	0.0465265	0.0410749	0.0354467	-0.0423369
AAU	0.29931	-0.238537	0.168866	-0.245413	-0.415854	0.0823039	-0.0962913	0.0194126	0.601866	0.707965	-0.0683204	-0.0178875	0.358727	0.394559	0.141483	0.184853	-0.0129337	0.118586	-0.113022	0.152491	-0.132063	0.194684	0.14305	-0.0772802	0.322269	1	-0.00446566	-0.114104	0.516955	0.586929	0.314505	0.107306	0.0475051	-0.0293273	-0.0866783	-0.0669797	0.140787	-0.0395397	-0.0372693	-0.111364	0.527621	0.225204	-0.0393828	0.0038859	0.172306	0.265735	0.0944617	0.386273	0.103812
AAC	0.251723	-0.175826	-0.0939564	0.0217681	-0.128567	0.0969733	-0.207018	0.136304	0.443336	-0.00368413	0.558308	0.037697	0.110627	0.104451	0.0832487	0.0162026	0.0383576	0.231076	0.124429	0.00313046	-0.115553	0.118034	0.0467658	-0.0783232	0.263276	-0.00446566	1	0.118692	0.0315677	0.10544	-0.0403823	-0.0594479	0.281526	0.253109	0.414753	0.0767297	-0.000687328	0.0982744	0.0941124	-0.0658548	0.207487	-0.0351895	0.0864162	-0.0245964	0.0758129	0.0287749	0.154444	0.146739	0.131014
AAG	0.228617	0.14745	-0.236356	-0.112442	0.0247895	0.135745	-0.0708983	-0.0748744	0.268139	-0.0934947	0.215809	0.408249	-0.056229	0.123461	-0.0641719	-0.121124	-0.0377462	0.301926	-0.155081	-0.0582962	0.0939317	0.0532227	0.0625172	0.0727131	0.106051	-0.114104	0.118692	1	-0.0513977	-0.0360331	-0.0848047	-0.0106266	0.34658	-0.0981796	0.135086	-0.0472748	0.168581	0.20512	0.107923	0.364177	0.109372	0.0795561	0.0448708	0.0308491	0.196533	-0.0876088	-0.0248699	-0.12529	0.000293323
AUA	0.224184	-0.137149	0.124892	-0.222301	-0.31036	0.00567742	0.00781267	-0.0162868	0.30379	0.604932	0.044806	-0.00502004	0.232357	0.483363	0.0827513	0.208697	-0.104862	0.062052	0.00511191	0.155577	-0.0624137	0.231885	0.0770788	-0.0221133	0.118542	0.516955	0.0315677	-0.0513977	1	0.320562	0.149519	0.0327861	-0.007282	0.137417	0.00438217	-0.0556009	0.046707	0.0669491	-0.0585372	-0.0585372	0.314625	0.465453	0.105662	0.0408971	0.0108298	0.231479	-0.01422	0.303906	0.0490939
AUU	0.118799	-0.225739	0.36396	-0.28897	-0.443408	-0.129528	0.0791276	0.0577599	0.377808	0.634524	0.086361	0.0171921	0.616183	0.549573	0.0661271	0.169356	-0.046241	0.0895271	-0.032486	0.0634224	-0.11624	0.21272	0.150114	-0.110638	0.17301	0.586929	0.10544	-0.0360331	0.320562	1	-0.0273875	-0.0266198	0.146914	0.071531	-0.0120701	-0.0624522	0.221449	-0.0191903	-0.064741	-0.117225	0.486998	0.423063	0.0772364	0.0579908	0.452809	0.463012	0.155989	0.425552	0.0470399
AUC	0.069772	-0.138519	0.100504	-0.042986	-0.154145	-0.0293309	-0.027782	0.0690283	0.170968	0.477324	-0.180776	-0.00536997	0.139582	0.102169	0.480147	0.132922	0.0886412	0.129325	0.0649212	0.252253	-0.111946	0.116434	0.153673	-0.00628515	0.123129	0.314505	-0.0403823	-0.0848047	0.149519	-0.0273875	1	0.141495	-0.0643836	-0.0733874	-0.146624	-0.0515179	-0.0118247	0.0431942	0.000242345	-0.0807007	0.122935	0.159732	-0.124846	0.0118669	-0.00453734	0.162783	0.106712	0.130488	0.257944
AUG	0.0381737	0.00816151	0.0460307	-0.0948879	-0.0762136	-0.0222004	0.0371755	-0.0182674	0.0832428	0.429589	-0.111069	0.0888893	0.0492574	0.107454	0.151764	0.283514	0.0720363	0.133838	-0.0236727	0.0838794	-0.0101347	0.198777	0.134814	0.113187	0.0697676	0.107306	-0.0594479	-0.0106266	0.0327861	-0.0266198	0.141495	1	-0.0128825	-0.0940477	-0.121949	0.0604483	0.00436544	0.186248	0.0118635	0.0118635	0.128191	0.125277	-0.0905613	0.0348769	0.102127	0.00681086	0.155303	-0.113326	-0.00183169
ACA	0.337391	-0.124665	-0.172369	-0.0276638	-0.128799	0.139462	-0.191912	0.0671593	0.300399	0.0381986	0.583933	0.245323	0.057367	0.217962	0.0309134	-0.111497	-0.120248	0.585126	-0.0336275	-0.0893956	-0.104707	0.10678	0.0258671	-0.0606417	0.184281	0.0475051	0.281526	0.34658	-0.007282	0.146914	-0.0643836	-0.0128825	1	0.0476327	-0.00145998	-0.0494657	0.257153	0.125397	0.0434098	0.0434098	0.264587	0.0235063	0.168464	0.0303021	0.257758	-0.0311407	0.0834263	-0.0231497	0.0743422
ACU	-0.0146421	-0.0937294	0.0178873	0.0843546	-0.00432714	0.0133093	-0.031981	0.0228623	0.0663583	0.0145658	0.587244	-0.058227	0.0878377	0.121649	0.173043	0.191355	-0.0732355	0.205282	0.448118	0.0416997	-0.0296269	0.120076	0.0170125	0.0429974	0.05805	-0.0293273	0.253109	-0.0981796	0.137417	0.071531	-0.0733874	-0.0940477	0.0476327	1	0.0664694	-0.0541333	-0.000800493	0.0504001	-0.0301212	-0.0999856	-0.0817113	0.0490721	0.346963	0.0269806	-0.0603469	0.0508932	0.161755	0.126747	0.19265
ACC	0.0638296	-0.218181	-0.0909013	0.242969	0.030598	0.186754	-0.284071	0.122737	0.103674	-0.144856	0.542973	0.041397	0.0312408	0.091703	-0.0214958	-0.0543035	0.19801	0.229356	0.137252	-0.087257	-0.135775	-0.0256887	-0.0348902	-0.0644946	0.0214041	-0.0866783	0.414753	0.135086	0.00438217	-0.0120701	-0.146624	-0.121949	-0.00145998	0.0664694	1	-0.0520625	0.0506576	0.0292515	0.0247845	-0.0128429	-0.0362909	-0.0578925	0.342051	0.0452081	0.112365	-0.0332956	0.0531121	0.0475022	0.0974258
ACG	0.0266644	-0.0283753	-0.102714	0.110742	0.0732999	0.00176645	-0.101153	0.120784	-0.0282608	-0.0651697	0.0835058	-0.101415	-0.0569165	-0.0921923	0.032763	0.0126778	0.135834	-0.0241132	0.0551796	0.206978	-0.0505429	-0.0397432	-0.0973082	0.16571	-0.0559816	-0.0669797	0.0767297	-0.0472748	-0.0556009	-0.0624522	-0.0515179	0.0604483	-0.0494657	-0.0541333	-0.0520625	1	-0.0454443	-0.0479049	-0.0573956	-0.0573956	-0.0494657	-0.0544243	-0.0443298	-0.0472748	-0.0505298	-0.0709013	0.0975158	-0.0735456	-0.0567498
AGA	0.171507	0.0267502	-0.0898328	-0.0977373	-0.0632372	0.0252687	-0.0978084	0.0887494	0.114272	0.142824	0.151932	0.585125	0.0844956	0.237804	0.0217762	-0.0232934	0.00150872	0.23709	-0.0518907	-0.0169054	-0.0594843	0.582609	0.0255109	0.000885529	0.0617745	0.140787	-0.000687328	0.168581	0.046707	0.221449	-0.0118247	0.00436544	0.257153	-0.000800493	0.0506576	-0.0454443	1	0.14448	0.0969019	0.0284765	0.0671328	0.129396	-0.0249828	0.372885	0.165631	0.00259928	0.0825588	0.0767501	0.0159781
AGU	0.00602721	-0.000396701	0.0735636	-0.0845378	-0.0743195	-0.0368848	-0.104909	0.17157	0.000635174	0.126665	0.112274	0.533563	0.1569	0.31393	0.188637	0.127709	0.0498811	0.230453	0.0772405	-0.0365719	-0.0225996	0.144038	0.45023	0.0812407	-0.0836126	-0.0395397	0.0982744	0.20512	0.0669491	-0.0191903	0.0431942	0.186248	0.125397	0.0504001	0.0292515	-0.0479049	0.14448	1	0.125099	0.00706776	0.0525579	0.330807	0.177654	0.111142	0.102053	0.10796	0.143144	0.0460957	0.257512
AGC	-0.00838311	0.161176	-0.193096	0.0609571	0.188351	-0.0970911	-0.0710495	0.201998	0.0684443	-0.0693538	-0.00880316	0.556728	-0.0474104	-0.00322413	-0.00624997	0.111362	0.155528	0.196646	0.107293	0.123516	0.167569	0.148296	0.105478	0.514212	0.0533691	-0.0372693	0.0941124	0.107923	-0.0585372	-0.064741	0.000242345	0.0118635	0.0434098	-0.0301212	0.0247845	-0.0573956	0.0969019	0.125099	1	0.0344754	-0.0227951	-0.078573	-0.13909	0.278759	-0.0976773	-0.0489831	-0.00932896	0.0675549	0.0270159
AGG	0.0189449	0.47169	-0.218523	-0.236058	0.188505	-0.0621072	0.148125	-0.105898	-0.0172554	-0.127264	-0.0474907	0.474188	-0.102503	0.0977313	-0.0841414	0.0254614	-0.173663	0.0169253	-0.104336	-0.110219	0.570464	0.183904	0.236933	0.0504956	-0.0611401	-0.111364	-0.0658548	0.364177	-0.0585372	-0.117225	-0.0807007	0.0118635	0.0434098	-0.0999856	-0.0128429	-0.0573956	0.0284765	0.00706776	0.0344754	1	0.0103073	-0.0171131	0.0389026	0.23605	0.115354	-0.0890166	-0.0927899	-0.122281	0.068031
UAA	0.253564	-0.146638	0.178783	-0.298715	-0.385824	0.000815391	0.00661132	-0.00856929	0.498725	0.480451	0.0646551	0.0313859	0.356068	0.638498	0.00207241	0.100546	-0.19135	0.0406627	-0.0989275	0.0458314	-0.0407726	0.0738181	0.254026	-0.0924382	0.219614	0.527621	0.207487	0.109372	0.314625	0.486998	0.122935	0.128191	0.264587	-0.0817113	-0.0362909	-0.0494657	0.0671328	0.0525579	-0.0227951	0.0103073	1	0.251075	0.0448908	-0.0487674	0.53947	0.29003	0.031921	0.127473	0.0743422
UAU	0.0246383	-0.146012	0.329741	-0.236958	-0.330596	-0.104178	0.0506615	0.0620796	0.133784	0.581603	-0.000895839	0.152223	0.531785	0.68001	0.177798	0.209959	-0.0264816	0.0639788	0.0590954	0.113658	-0.127294	0.101051	0.360028	-0.0284571	0.0302472	0.225204	-0.0351895	0.0795561	0.465453	0.423063	0.159732	0.125277	0.0235063	0.0490721	-0.0578925	-0.0544243	0.129396	0.330807	-0.078573	-0.0171131	0.251075	1	0.0210657	0.00615351	0.503469	0.522968	0.0191828	0.223976	0.113124
UAC	-0.00217135	-0.233902	0.0787066	0.141359	-0.0717835	0.156976	-0.166817	0.0158044	-0.0684862	0.00420714	0.443069	0.0212799	0.0677331	0.404705	0.00185723	-0.111797	0.015126	0.104209	0.098608	-0.0801138	-0.10816	-0.162775	0.0913377	-0.17545	-0.135664	-0.0393828	0.0864162	0.0448708	0.105662	0.0772364	-0.124846	-0.0905613	0.168464	0.346963	0.342051	-0.0443298	-0.0249828	0.177654	-0.13909	0.0389026	0.0448908	0.0210657	1	-0.00827405	0.294111	-0.0389776	0.0978431	-0.00949739	0.168698
UAG	0.00142938	0.0957843	0.0293072	-0.123943	-0.0284892	-0.0809575	-0.0129926	0.112331	0.0122578	0.0448319	0.0309879	0.487112	0.0847657	0.364606	0.103277	0.101159	-0.024641	0.0287437	0.19877	0.0812803	0.148924	0.308386	0.19989	0.113737	0.0376705	0.0038859	-0.0245964	0.0308491	0.0408971	0.0579908	0.0118669	0.0348769	0.0303021	0.0269806	0.0452081	-0.0472748	0.372885	0.111142	0.278759	0.23605	-0.0487674	0.00615351	-0.00827405	1	0.0874932	0.0398916	0.0415825	0.133823	-0.0976766
UUA	0.0927317	-0.199902	0.311197	-0.231819	-0.371446	-0.0254392	5.97679e-05	0.03025	0.231901	0.325139	0.164819	0.127282	0.485778	0.690418	-0.00230222	0.0106519	-0.0823679	0.100245	-0.063701	-0.0498778	-0.110225	-0.0188717	0.276581	-0.141523	0.0727478	0.172306	0.0758129	0.196533	0.0108298	0.452809	-0.00453734	0.102127	0.257758	-0.0603469	0.112365	-0.0505298	0.165631	0.102053	-0.0976773	0.115354	0.53947	0.503469	0.294111	0.0874932	1	0.383336	-0.0147443	0.00456061	0.0875765
UUU	-0.124137	-0.239364	0.583219	-0.272405	-0.440184	-0.192089	0.129383	0.0707614	0.158298	0.406518	-0.0228224	-0.0173004	0.907181	0.427527	0.295573	0.220099	-0.0222147	-0.00810485	0.155959	0.0281382	-0.122875	0.0585614	0.334128	-0.133208	0.0465265	0.265735	0.0287749	-0.0876088	0.231479	0.463012	0.162783	0.00681086	-0.0311407	0.0508932	-0.0332956	-0.0709013	0.00259928	0.10796	-0.0489831	-0.0890166	0.29003	0.522968	-0.0389776	0.0398916	0.383336	1	0.274149	0.352505	0.0555396
UUC	-0.201587	-0.172682	0.285384	0.0576796	-0.0941073	-0.11954	-0.130716	0.300328	0.0691669	0.164698	0.186894	0.0397588	0.455805	0.0725831	0.677745	0.0400833	0.19026	0.258475	0.442459	0.245264	-0.0698738	0.0610438	0.143756	0.0816083	0.0410749	0.0944617	0.154444	-0.0248699	-0.01422	0.155989	0.106712	0.155303	0.0834263	0.161755	0.0531121	0.0975158	0.0825588	0.143144	-0.00932896	-0.0927899	0.031921	0.0191828	0.0978431	0.0415825	-0.0147443	0.274149	1	0.0826235	0.281253
UUG	-0.0951891	-0.0479832	0.319838	-0.202155	-0.217935	-0.204548	0.0195065	0.219693	0.18155	0.360149	0.0570099	0.030436	0.537139	0.254594	0.143538	0.517837	-0.0142015	-0.00608392	0.228982	-0.00981813	-0.00533197	0.267776	0.244302	0.0974905	0.0354467	0.386273	0.146739	-0.12529	0.303906	0.425552	0.130488	-0.113326	-0.0231497	0.126747	0.0475022	-0.0735456	0.0767501	0.0460957	0.0675549	-0.122281	0.127473	0.223976	-0.00949739	0.133823	0.00456061	0.352505	0.0826235	1	0.0206743
UCA	-0.0390004	-0.0167586	0.076644	-0.0278256	-0.0384556	-0.021965	-0.0506977	0.0878205	0.0392879	0.157599	0.192503	0.177662	0.133349	0.119258	0.476859	0.00648955	-0.0736289	0.381179	0.214336	-0.0616026	0.0632473	-0.00758118	0.206972	0.00849276	-0.0423369	0.103812	0.131014	0.000293323	0.0490939	0.0470399	0.257944	-0.00183169	0.0743422	0.19265	0.0974258	-0.0567498	0.0159781	0.257512	0.0270159	0.068031	0.0743422	0.113124	0.168698	-0.0976766	0.0875765	0.0555396	0.281253	0.0206743	1
UCU	-0.176535	-0.140798	0.316654	-0.0309614	-0.145118	-0.0494705	-0.0725562	0.145884	-0.0233166	0.0704946	0.137339	0.0123664	0.341789	0.138929	0.61578	0.156582	-0.12024	0.0428371	0.603072	0.0384232	-0.0202167	0.0938048	0.0914987	-0.00343086	-0.018268	-0.00760628	0.0304576	-0.0199072	0.0249249	-0.019003	0.186454	0.0183932	0.0849999	0.156863	-0.0219233	-0.0536457	0.00939735	0.105611	-0.0937592	-0.0191983	0.038987	0.160757	-0.0681497	0.158191	0.063327	0.302172	0.421325	0.142434	0.0901263
UCC	-0.141556	-0.147523	0.0727841	0.20205	0.05383	-0.00650622	-0.179067	0.225451	0.0588525	0.221173	-0.104535	-0.0162982	0.177489	-0.0438746	0.471046	-0.0233999	0.556136	0.246434	0.152288	0.171139	-0.0739534	-0.120352	0.100209	0.10117	0.0901539	0.116321	-0.0680094	-0.0306661	-0.0116816	0.071279	0.266698	0.161441	-0.0164189	-0.0792069	-0.122823	0.196726	0.00290908	-0.0124522	0.109464	-0.116221	-0.0947606	0.0519686	-0.120026	0.0367186	-0.0807937	0.141393	0.355882	0.0207535	-0.0691684
UCG	0.00907381	-0.0124306	0.0417756	-0.041444	-0.0468698	-0.0842174	-0.040048	0.149342	0.196532	0.32012	-0.12404	0.0246614	0.110355	0.0953997	0.357523	0.0240142	0.0811957	-0.0218384	0.0427697	0.605185	-0.0285605	0.23642	0.127331	0.0382606	0.172398	0.269496	0.0286489	-0.0895475	0.120172	0.0731329	0.433828	0.170087	-0.0936976	-0.0515747	-0.04372	-0.0346499	0.0636636	0.0240602	-0.00437372	-0.056546	0.0994814	0.0314103	-0.0839692	0.159693	-0.00691262	0.0993266	0.225302	0.0189537	0.0720217
UGA	0.0714542	0.0649189	0.065559	-0.202289	-0.123041	-0.0237647	0.0184834	0.00588292	0.229731	0.295975	0.000221421	0.127171	0.109277	0.067795	0.0867519	0.422476	-0.0820192	-0.074807	0.198155	0.027758	0.0192377	0.625448	0.0279311	0.0708713	0.136426	0.169909	0.199817	-0.06502	0.27068	0.132319	0.188316	0.18753	-0.0269026	0.0657762	0.018305	-0.0567498	0.0879186	0.15222	0.0953744	-0.0413426	0.0680144	0.0661297	-0.137525	0.0982633	-0.0694968	0.0606414	0.0366215	0.290247	0.019953
UGU	-0.162937	0.0168269	0.380956	-0.262945	-0.216927	-0.173808	0.10561	0.0785321	0.0905724	0.306181	-0.0948033	-0.0116122	0.502379	0.375958	0.126269	0.516896	-0.0063061	-0.0339523	0.0191999	0.049163	-0.0172531	-0.0839826	0.720252	-0.028426	0.00982724	0.240388	-0.00864158	-0.0993559	0.102679	0.205224	0.19314	0.181647	-0.020089	-0.0279447	-0.0660834	-0.063822	-0.0797481	0.13494	-0.0904246	0.0194002	0.284898	0.376375	0.0503271	-0.000981778	0.291027	0.480077	0.0411853	0.34724	0.0224396
UGC	-0.218556	0.0871409	0.0278657	0.100501	0.16181	0.00970806	-0.0207375	0.0133195	-0.0901487	-0.023688	0.141946	0.0465054	-0.00631449	-0.0320049	0.0310361	0.588846	0.0762174	0.142646	0.429188	0.156713	0.00243864	0.0824967	0.0575482	0.663662	-0.0870553	-0.0399656	-0.0836401	0.0465865	0.00243827	-0.0352485	-0.0680431	0.110595	-0.0534156	0.148006	0.0371428	0.192182	0.0396321	0.0294382	0.0377173	0.0377173	-0.128168	0.0166214	-0.0367045	0.078735	-0.064746	-0.0587054	0.0435128	0.180668	-0.0521337
UGG	-0.190099	0.358022	-0.0320537	-0.12109	0.193802	-0.289998	0.136348	0.179739	-0.0609394	0.0530992	-0.0538824	0.0943501	0.0121607	-0.0624317	0.0519723	0.476256	-0.0078027	-0.0305732	0.126649	0.00156207	0.611694	0.182096	0.281917	0.258025	-0.0475491	0.000528195	-0.00983549	-0.117139	0.0243768	0.0291829	0.0114681	0.119165	-0.103357	0.134097	-0.0702098	-0.0600818	-0.057619	-0.0168281	0.25849	0.0669168	0.0148664	-0.0690047	-0.1456	0.0735261	-0.138791	-0.030322	-0.0191875	0.242718	0.0699523
CAA	0.268078	-0.181345	-0.152076	0.0730909	-0.0878099	0.270804	-0.289642	0.0302831	0.463015	0.0796368	0.348447	0.138869	0.0451288	0.178564	0.122997	-0.117412	0.164921	0.511361	-0.0135616	0.116395	-0.11404	-0.0986268	0.0740437	0.0868384	0.274963	0.259365	0.217094	0.358563	0.102621	0.0609476	0.0170901	-0.0118549	0.327571	0.112379	0.176662	-0.0606028	-0.0235717	0.206363	0.108486	0.00894117	0.112562	0.019294	0.183454	0.0811572	0.143222	0.000370727	0.0907365	-0.0171778	0.15451
CAU	-0.0466439	-0.140271	0.12556	0.0458707	-0.0775058	-0.0433714	-0.0704126	0.137485	0.0151048	0.411373	-0.0187517	0.0241081	0.144166	0.0424718	0.284475	0.0704737	0.2211	0.341137	0.00763763	0.0141612	-0.00768081	0.0543546	0.0355812	0.0282167	0.0223449	0.0203664	0.104219	-0.0158616	-0.0145934	0.187322	0.261381	0.339359	0.0860572	-0.0622286	-0.0471341	0.0575613	0.0351037	0.0128783	0.0803609	-0.107598	0.0512592	0.0205043	-0.000840313	0.0290349	0.031034	0.068796	0.261806	0.0508714	0.164202
CAC	0.111038	-0.172105	-0.17161	0.238383	0.0653099	0.194532	-0.210746	0.0242248	0.107406	-0.0437397	0.691689	0.0998331	0.0392535	0.0382551	0.135771	0.0667132	0.0489409	0.660184	0.280312	-0.0351583	-0.158505	0.0350999	-0.0711841	0.140713	0.0746638	-0.0330092	0.118775	0.171241	0.0461011	0.038835	-0.102377	-0.0267285	0.486315	0.387268	0.277071	0.0332855	0.258234	0.00866309	0.0228895	-0.0994322	-0.0515301	0.0552328	0.00455722	0.0981957	0.0398945	0.00348498	0.0868999	0.0101375	0.161719
CAG	-0.0069204	0.146332	-0.20452	0.0852202	0.197699	-0.0250672	-0.0602505	0.103088	-0.0564267	-0.026865	0.130516	0.492161	-0.017516	-0.0190695	0.0876371	0.0176549	0.0882773	0.447089	-0.0961045	0.00171568	0.141277	0.112704	0.212956	0.182343	-0.0709407	-0.0236405	0.0284157	0.0807564	-0.04901	-0.0708857	0.0522847	0.0187935	0.243564	-0.0240002	0.0335854	-0.06599	0.238675	0.290181	0.213772	0.283909	-0.0485962	0.0748881	0.0582707	-0.128659	0.0266277	-0.0463903	0.0880549	-0.0525529	0.318163
CUA	-0.0300876	-0.100435	0.0569539	0.0647184	-0.0274701	0.0495874	-0.091686	0.0520936	-0.0239992	0.0991989	0.0506698	0.197206	0.0645057	0.425318	0.143574	0.0017764	-0.0109678	-0.116228	0.308198	0.0290015	-0.0368978	0.109718	0.0360194	0.0256905	-0.0435453	0.0439249	-0.0352862	0.0179586	-0.0189108	0.161176	-0.0013949	0.0194349	0.0168856	0.0527344	0.073922	-0.0501237	0.151171	0.0951937	0.130893	0.00739511	0.245525	0.0631251	0.185883	0.460447	0.0717457	0.0207891	0.0857222	0.110669	-0.0138536
CUU	-0.222619	-0.171516	0.237435	0.128476	-0.0308957	-0.0319938	-0.152046	0.222285	-0.0369001	-0.000976637	0.266282	-0.0261003	0.378148	0.0108539	0.515657	0.113057	0.233818	0.156919	0.61542	0.117763	-0.101872	0.0088576	0.0209223	0.128168	-0.03983	-0.033218	0.153942	-0.0983168	-0.0503388	0.0123918	0.112277	-0.0298783	0.043963	0.236678	0.169907	0.0938304	-0.00778929	0.0610438	0.00904622	-0.0916684	-0.0958811	0.0123084	0.10206	0.0520395	-0.0408027	0.175764	0.633743	0.34542	0.0985678
CUC	-0.113175	-0.129566	0.0434035	0.187774	0.0566067	0.0380726	-0.139034	0.123604	0.0239395	0.0163795	0.263161	0.0575096	0.0660765	0.0284602	0.562423	-0.0565308	0.124944	0.275622	0.562226	0.115529	-0.015538	-0.0111683	-0.101143	0.175744	0.0320674	-0.0579607	0.125433	0.0210501	0.0898108	-0.0605548	0.0380813	0.0467329	0.0406029	0.298561	0.0935708	0.0493649	-0.0373659	0.0434106	0.13259	-0.00120172	-0.145169	0.0414793	0.078008	0.140892	-0.034431	0.0540373	0.199446	-0.0382766	0.370536
CUG	-0.295507	0.271884	0.0322313	-0.00472885	0.223962	-0.205172	0.189721	0.0130736	-0.12166	-0.0580161	0.0132814	-0.0861841	-0.000611743	-0.0832659	0.0302717	0.676277	-0.0294253	-0.115917	0.439748	0.063713	0.207581	0.102483	0.223795	0.442536	-0.0814235	-0.103133	-0.0262493	-0.173361	0.0468855	-0.0776234	0.0153793	-0.043928	-0.157523	0.254927	-0.0552443	0.0123695	-0.141976	0.0229358	0.0474069	-0.0557456	-0.0859089	0.0663492	-0.0983821	-0.0809631	-0.0755644	0.06719	-0.0703985	0.0627695	0.028515
CCA	0.0437568	-0.163593	-0.198647	0.325657	0.148926	0.181066	-0.278493	0.123603	0.091967	0.153781	0.0623714	0.101781	-0.0130989	-0.0983907	0.0536355	-0.0867765	0.548923	0.440681	-0.194301	0.0377403	-0.0535874	-0.105879	0.0218786	0.0781597	0.102118	0.094729	0.060997	0.0755384	-0.0522151	0.0301168	0.109181	0.0972945	-0.0802562	-0.00624781	0.176846	-0.0804622	0.083968	0.0177876	0.133248	-0.0151014	-0.16265	-0.0354201	-0.0103906	0.0046681	-0.0455104	-0.0350717	0.0673116	-0.00848828	-0.113501
CCU	-0.270877	-0.0505371	0.0443583	0.266365	0.191796	0.0364279	-0.222915	0.227265	-0.0671311	-0.0846729	0.100411	-0.011865	0.0872905	-0.0646562	0.324558	0.135047	0.492842	0.0934827	0.495551	0.0960748	-0.0537513	-0.0439092	0.0398303	0.267374	-0.0797916	-0.0643929	0.116665	-0.101519	-0.0769613	-0.0579395	0.00684432	0.0062643	-0.0724643	-0.0285531	0.286704	0.107651	-0.000964311	0.0761469	0.103984	-0.148501	-0.124402	-0.0493704	-0.0533041	0.0995127	-0.0846341	-0.0015045	0.238508	0.142047	0.119458
CCC	-0.188578	-0.154878	-0.174451	0.519152	0.326132	0.158777	-0.278439	0.149756	-0.0339554	0.0357967	-0.0898436	0.00102299	-0.0323599	-0.0833104	0.110052	-0.112984	0.870756	0.0880843	0.0174421	0.226588	-0.116168	-0.170349	0.0132374	0.112283	0.0588377	-0.020509	-0.0526628	-0.0483009	-0.086798	-0.0332557	0.0573073	0.0650461	-0.0976429	-0.091459	-0.0191202	0.109578	-0.0287277	0.0223086	0.140274	-0.137282	-0.149029	0.023899	0.0122709	-0.0704002	-0.0437529	-0.0310104	0.0684426	-0.0926828	-0.0845102
CCG	-0.165048	-0.00254248	-0.0435744	0.210553	0.182931	0.00572098	-0.0776789	0.0873274	-0.0319591	-0.0452115	-0.0253257	-0.0488952	0.0261827	-0.0346689	0.100307	0.0685232	0.335136	-0.0229687	0.142321	0.385654	0.0483015	-0.096487	0.0446134	0.235179	0.0266252	-0.0909119	0.00858343	0.0123749	-0.00621984	-0.0377366	0.00260592	-0.00899515	-0.00781524	-0.0108714	-0.00323039	-0.0248287	-0.0616818	0.0759992	-0.0138154	-0.0779032	-0.06714	0.0362756	0.0195788	-0.0641662	-0.0685843	0.0472581	0.198836	-0.0998238	-0.0770268
CGA	0.133775	-0.0368742	-0.0298488	-0.063906	-0.0870178	-0.0670406	-0.0326564	0.119868	0.233652	0.289529	-0.0468298	0.0215924	0.0513811	0.105021	0.114035	0.0484578	-0.0410433	-0.0504262	-0.00760815	0.511212	-0.0764717	0.320712	-0.0354439	0.0664074	0.23627	0.220184	-0.000458848	-0.0784038	0.203931	0.0975533	0.224747	0.124586	-0.0820374	0.0440877	-0.0863442	0.180763	0.121296	-0.00406273	-0.0266693	-0.0266693	-0.0186103	0.145264	-0.0735196	0.167098	-0.0254898	0.0613967	0.0373462	0.0858791	-0.0941179
CGU	-0.103226	0.0602389	-0.0185334	0.0634008	0.106337	-0.0412118	-0.0950581	0.164724	0.110496	0.012126	0.101428	0.116485	0.0212207	0.0405412	0.143885	0.0758898	0.232285	0.137407	0.154591	0.399249	0.0558679	-0.0204275	0.247919	0.263856	0.126565	0.0308881	0.152797	0.00343017	-0.0181765	0.0472712	0.0696529	-0.02142	0.0448167	0.111021	0.0578506	-0.0303379	0.055741	-0.0794489	0.315928	-0.0266693	-0.0186103	-0.0313798	0.0117427	0.167098	0.0328225	-0.0408801	0.143958	-0.0180471	-0.0155295
CGC	-0.0393958	-0.0561552	-0.0613747	0.158044	0.0913777	0.00615553	-0.0759508	0.0853027	0.118387	0.151143	-0.0675967	-0.119845	0.029978	0.0953997	0.152971	0.0657889	0.161241	0.097345	0.125104	0.647811	-0.0789437	-0.0752812	0.0074647	0.414115	0.0888669	0.0893286	-0.0296971	-0.0272374	0.176544	0.034847	0.138599	0.114501	-0.0454029	-0.0515747	-0.0986165	0.126087	-0.0860803	-0.0333405	-0.00437372	-0.108718	0.196071	0.121077	-0.0839692	-0.0895475	-0.00691262	0.00198187	0.184714	-0.0206121	0.0121828
CGG	-0.134884	0.146991	-0.0672525	0.063233	0.17914	-0.0541262	-0.0910451	0.174963	-0.0537117	-0.0156143	-0.0468298	0.0215924	-0.02402	-0.0561785	0.114035	0.130754	0.127159	-0.0504262	0.0734915	0.45523	0.210264	0.0819144	0.090495	0.230948	-0.0562757	-0.0164359	-0.0770865	0.00343017	-0.0181765	-0.053293	0.0696529	-0.02142	-0.0820374	-0.0228454	-0.0142468	0.180763	-0.0753681	0.0713235	0.0418503	-0.0266693	-0.0820374	-0.0313798	0.0117427	0.00343017	-0.0838022	-0.0153109	0.0906523	-0.0180471	-0.0155295
GAA	0.188007	0.0814951	-0.035856	-0.224004	-0.128372	0.00418251	-0.019755	0.0192254	0.459059	0.266026	0.172092	0.168917	0.21036	0.0777836	0.00207241	0.286083	-0.11009	0.0709106	0.0316724	0.0999222	0.0657849	0.568241	-0.0197646	0.00295117	0.29028	0.298994	0.318545	0.188441	0.314625	0.292664	0.0105437	0.022386	0.0807339	0.144641	0.103033	0.0525192	0.288823	-0.0202817	0.0103073	0.0434098	0.0500917	0.165737	-0.119873	0.0303021	-0.023954	0.15415	0.0576736	0.353408	-0.00159142
GAU	0.0260933	0.0212153	0.0883346	-0.140073	-0.105253	-0.0911799	0.119782	-0.0366795	-0.0270382	0.397144	-0.0820564	-0.0382817	0.0270982	0.0860075	0.112121	0.198187	-0.0374708	-0.0361551	0.0269319	0.165457	-0.0210787	0.392099	-0.0297402	0.056584	-0.0611233	0.0792761	-0.0124406	-0.108703	0.191499	0.135253	0.3116	0.318931	-0.0746569	0.0405032	-0.0752854	-0.0420619	0.01669	0.0292069	-0.047531	-0.047531	0.120762	-0.0162946	-0.0493926	0.0930013	-0.0443233	-0.0212278	0.0271432	0.119067	0.0147888
GAC	0.0366121	0.113814	-0.119379	-0.0175519	0.0803119	0.0692291	-0.029338	-0.0467112	0.0273262	-0.10496	0.255907	0.0670011	-0.0338125	-0.0849727	-0.0194669	0.0730402	-0.0934915	0.0771106	0.119187	0.0334926	0.0976021	0.284078	-0.0965583	0.111743	0.0601148	-0.0397909	-0.0867326	0.0591038	-0.103751	-0.0260173	-0.0961324	-0.040528	0.193153	0.260469	-0.0322534	-0.0341341	0.033213	-0.021535	0.0162497	0.139599	-0.0352119	-0.0485563	-0.0827193	-0.0145554	-0.0418012	-0.0172268	0.0540147	-0.0436915	-0.105895
GAG	0.0757743	0.156555	-0.0614109	-0.158436	-0.00762521	-0.0976254	-0.00388694	0.120789	0.011295	0.141099	-0.0924513	0.638173	0.0224927	0.209272	0.00583534	0.1297	-0.062111	-0.01326	-0.00479547	-0.0486403	0.0752189	0.579095	0.187045	0.0829182	-0.0669872	0.126609	-0.0180317	-0.0136279	0.0913976	0.0640757	0.0179673	0.129237	-0.00275545	-0.0884446	-0.0368024	-0.0435615	0.605174	0.296114	0.277576	0.236151	0.0739381	0.155184	-0.0540173	0.283223	0.0911972	0.016662	-0.0148595	0.0447723	0.102423
GUA	0.0321713	0.00317543	0.172517	-0.218587	-0.18927	-0.11604	0.0437238	0.0854349	0.138178	0.267618	0.17702	0.349059	0.328081	0.582731	0.105499	0.184768	-0.0369632	0.165568	-0.00188122	0.0717635	0.054287	0.0402324	0.588224	-0.0216952	0.0298673	0.140049	0.157448	0.0743315	0.12365	0.233518	0.0999758	0.0716578	0.178644	0.183371	-0.00633751	-0.04871	0.159666	0.471869	0.0567167	0.140537	0.256235	0.431315	0.299165	0.274547	0.257784	0.264747	0.129248	0.185561	0.137298
GUU	-0.149056	0.0513093	0.329031	-0.254162	-0.180447	-0.295197	-0.00696299	0.359824	0.0970208	0.249001	-0.0573909	0.139476	0.497205	0.292392	0.205901	0.299328	-0.0284556	0.0646924	0.0162084	-0.0110798	0.0739547	-0.0280992	0.641739	-0.00670465	0.0457664	0.125067	0.0176192	0.0671672	0.0502081	0.115615	0.076965	0.254762	0.0363677	-0.0662361	-0.0486835	-0.0663573	-0.0373967	0.302573	0.0582334	0.0582334	0.252174	0.260492	0.0464059	0.0273909	0.298539	0.413926	0.250102	0.213098	0.176126
GUC	-0.258385	0.156062	0.0948118	0.00270134	0.133469	-0.135861	-0.0197819	0.185728	-0.162581	0.04731	-0.186716	0.014701	0.0596935	-0.0181586	0.305323	0.215013	0.139953	-0.0726255	0.103069	-0.0246956	0.215188	-0.0335912	0.397325	-0.0314965	-0.12862	-0.0270273	-0.126762	-0.128928	-0.00554051	0.0281226	0.0635304	-0.0592327	-0.134903	-0.0595803	-0.0945621	-0.0498879	-0.0808166	0.166871	-0.11146	0.0237493	-0.0931831	0.122684	-0.120896	-0.0212731	-0.0610936	0.0757336	-0.0963702	0.209579	0.155387
GUG	-0.146369	0.303119	0.0670663	-0.217638	0.0631914	-0.058425	0.10086	-0.0529577	0.0359932	-0.00076304	-0.0154201	0.206639	0.0443322	0.165833	-0.0684552	0.552998	-0.107064	-0.0212047	0.0772405	0.124152	0.382677	0.12445	0.57678	0.251303	0.0003772	0.0419805	-0.0337242	0.0641526	0.0244377	0.0385535	0.0431942	-0.0233437	-0.0202817	0.0504001	-0.0121468	-0.0479049	0.0315556	0.0476931	0.125099	0.282475	0.125397	0.0603308	-0.0181759	0.20512	0.0685697	0.0345506	-0.0405056	0.0460957	-0.0132404
GCA	0.0487653	-0.0034761	-0.105512	0.0683005	0.0570498	0.0744854	-0.147175	0.0903323	0.113677	0.0451102	0.250626	0.233084	0.00930177	0.0347742	0.131638	0.228293	0.0478527	0.462507	0.193229	0.242454	0.00261913	0.119389	0.0503684	0.476741	0.0205055	-0.0118635	0.0098575	0.241857	0.0642266	-0.0738057	0.0414377	0.218888	0.0853594	0.122091	0.147206	0.186613	0.0663831	0.21186	0.233244	0.0445243	-0.0194569	0.0578775	-0.0174367	0.0615439	0.00153875	-0.0231935	0.10796	0.0155974	0.0305884
GCU	-0.282292	0.217417	0.00784039	0.0601905	0.235283	-0.144393	0.129306	0.0146869	-0.106911	-0.0148639	-0.140573	0.0801033	-0.013723	-0.00907172	0.0822036	0.34505	0.0651402	-0.129414	0.431961	0.20411	0.146905	0.0175642	0.0134773	0.599618	-0.0452087	-0.0871214	-0.0823471	-0.0798582	-0.00509729	-0.0124928	-0.0211239	0.0607511	-0.105754	-0.0847519	-0.105967	0.1485	-0.0898745	-0.0507741	0.317507	0.0434829	-0.0106324	-0.00951785	-0.108982	0.124687	-0.0562062	-0.0379636	0.0670184	0.0601969	0.00235249
GCC	-0.240714	0.130088	-0.099165	0.217817	0.300378	-0.00458913	-0.118037	0.14934	-0.136661	-0.0771726	-0.132655	0.0613996	-0.0997907	-0.158419	0.029857	0.193188	0.440723	0.0574408	0.174071	0.144016	0.126444	-0.0880794	0.022045	0.494881	-0.0811566	-0.0402358	-0.13078	-0.0475782	-0.117794	-0.123223	-0.0235125	0.0303497	-0.106069	-0.0125532	-0.146485	0.0587276	0.0774562	0.061974	0.124652	-0.089955	-0.139179	-0.0916575	-0.124728	-0.00486014	-0.142173	-0.132754	-0.0131633	0.0914461	0.00442174
GCG	-0.0712063	0.163764	-0.093209	0.012794	0.148761	-0.032807	-0.0995933	0.160212	0.0827529	0.0198857	0.0223744	0.0670011	-0.0609601	0.00208522	-0.0463345	0.221191	-0.0367167	0.020754	0.0705213	0.487	0.157162	0.130547	0.101819	0.407951	0.09303	0.0454024	-0.0177595	-0.0145554	0.0961695	0.0192419	-0.0263319	-0.040528	-0.0352119	0.139975	-0.0971487	-0.0341341	-0.0257931	-0.0893906	0.262949	0.0162497	-0.0352119	0.0574424	-0.0827193	0.0591038	-0.0942885	-0.0862718	0.00603356	0.0966254	-0.105895
GGA	0.0131795	0.358318	-0.12456	-0.222547	0.105135	-0.266118	0.163724	0.117918	0.0134992	0.00747996	0.0137724	0.249838	-0.0101657	-0.0322286	-0.0214958	0.262046	-0.194553	-0.0113237	0.0184899	-0.0257721	0.481956	0.442653	0.0688486	0.0981487	-0.0187587	0.0172734	0.0360326	0.0452081	0.045039	-0.0120701	-0.0188699	0.118588	-0.0362909	0.103226	-0.0293978	-0.0520625	-0.0213409	0.0292515	0.175294	0.363432	0.0333709	-0.090227	-0.0793446	0.0901472	-0.11179	-0.00521294	-0.0347069	0.161644	0.054269
GGU	-0.186017	0.386991	0.0103047	-0.198104	0.150643	-0.20453	0.0540889	0.178036	-0.0138766	-0.0671313	-0.0863202	0.214714	0.0113185	0.104442	0.0588917	0.241015	-0.0659652	-0.0496709	-0.0264813	-0.0122036	0.601021	0.0252279	0.573052	0.031419	-0.00262356	-0.0302959	-0.0714687	0.081744	-0.0335043	-0.00554992	-0.0502859	-0.0731242	-0.034304	-0.0421104	-0.0262608	-0.055921	0.0121197	-0.0422281	0.0771415	0.456043	0.0533812	-0.00357448	-0.0176454	0.232587	0.0873723	-0.0164394	-0.0294185	0.0146254	0.08002
GGC	-0.252652	0.333227	-0.178162	0.119589	0.38468	-0.0512463	0.0205718	0.0364861	-0.156376	-0.0961516	-0.136991	0.0133131	-0.172171	-0.202514	0.0217481	0.0681105	0.150735	-0.0186015	0.0968559	0.153055	0.357058	-0.0447636	-0.0322936	0.421338	-0.092864	-0.132731	-0.130904	-0.0364689	-0.11286	-0.146185	-0.00767965	0.0121355	-0.0643836	-0.0338529	-0.146624	0.0731704	-0.0892652	0.0431942	0.000242345	0.121657	-0.139311	-0.0837186	-0.124846	-0.0848047	-0.107865	-0.169475	-0.0192307	-0.11505	0.0722688
	-0.192861	0.664575	-0.200324	-0.232049	0.353782	-0.291728	0.304732	-0.0232728	-0.122682	-0.182916	-0.171071	0.175264	-0.13263	-0.0950279	-0.0525162	0.134395	-0.145243	-0.119574	-0.00746367	-0.0132177	0.861373	0.114517	0.135426	0.108339	-0.0999874	-0.142913	-0.0922125	0.0127772	-0.0508905	-0.109433	-0.131562	-0.033361	-0.0894911	-0.0364497	-0.134946	-0.0554697	-0.0752674	-0.0254069	0.174565	0.348869	-0.0491537	-0.127587	-0.0801994	0.0908425	-0.116139	-0.0930389	-0.0715571	-0.0247356	0.00284315
[truncated: 39 more columns]

## Sheet: seq_neg2_cor
	A_frac	G_frac	U_frac	C_frac	GC_frac	nt_match_frac	nt_GUmatch_frac	nt_mismatch_frac	AA	AU	AC	AG	UU	UA	UC	UG	CC	CA	CU	CG	GG	GA	GU	GC	AAA	AAU	AAC	AAG	AUA	AUU	AUC	AUG	ACA	ACU	ACC	ACG	AGA	AGU	AGC	AGG	UAA	UAU	UAC	UAG	UUA	UUU	UUC	UUG	UCA
A_frac	1	-0.497123	0.00142928	-0.379281	-0.652734	0.259063	-0.423715	-0.0363945	0.696923	0.475586	0.337471	0.443126	0.116301	0.445637	-0.0750334	-0.213531	-0.29671	0.321288	-0.219463	-0.318428	-0.383296	0.484225	-0.142078	-0.316169	0.490925	0.410177	0.324058	0.446752	0.348775	0.264595	0.183624	0.226493	0.322972	0.174095	0.0964811	0.00444434	0.414113	0.199941	0.0857654	0.141587	0.360416	0.231613	0.195597	0.208253	0.260505	0.0570255	0.0145015	0.00229401	0.167454
G_frac	-0.497123	1	-0.465413	-0.0972315	0.676512	-0.251208	0.455087	0.0150198	-0.380776	-0.457923	-0.338066	0.0113284	-0.414662	-0.45069	-0.359995	0.052316	-0.075738	-0.310436	-0.263114	0.273891	0.743396	-0.00383125	0.0403625	0.235202	-0.272618	-0.311101	-0.229134	-0.132431	-0.285552	-0.325555	-0.229741	-0.153754	-0.231687	-0.221241	-0.169002	0.0152336	-0.128368	-0.151267	-0.0359102	0.251978	-0.303007	-0.292543	-0.24081	-0.173031	-0.323775	-0.285898	-0.278296	-0.152003	-0.254817
U_frac	0.00142928	-0.465413	1	-0.554336	-0.758509	0.43109	0.158082	-0.45554	0.0568447	0.416377	-0.123355	-0.309516	0.707336	0.436006	0.184691	0.414418	-0.439597	-0.261168	0.103362	-0.329856	-0.456663	-0.145237	0.482598	-0.445952	0.0494748	0.201836	-0.0193009	-0.0782607	0.223065	0.374273	0.0713302	0.205225	-0.0530817	0.0606254	-0.166021	-0.106376	-0.0587463	0.151934	-0.238157	-0.353318	0.211616	0.382365	0.133189	0.197902	0.374039	0.534345	0.307022	0.439436	0.0940521
C_frac	-0.379281	-0.0972315	-0.554336	1	0.667152	-0.415483	-0.249144	0.483378	-0.286742	-0.3819	0.171206	-0.0847017	-0.40721	-0.382965	0.241309	-0.288979	0.788133	0.298615	0.353812	0.341148	0.0532735	-0.273745	-0.409696	0.497225	-0.207195	-0.253188	-0.0337949	-0.179324	-0.246678	-0.286943	-0.0023041	-0.254019	0.00434058	0.00843874	0.256103	0.0896317	-0.17464	-0.178623	0.204671	-0.01776	-0.227579	-0.29958	-0.0649967	-0.210953	-0.28488	-0.308195	-0.0455595	-0.298163	0.0140312
GC_frac	-0.652734	0.676512	-0.758509	0.667152	1	-0.495437	0.156299	0.36888	-0.497206	-0.625336	-0.126372	-0.0542275	-0.611667	-0.62072	-0.0909384	-0.174707	0.526486	-0.0114116	0.0648126	0.457429	0.595824	-0.205455	-0.272961	0.543949	-0.357388	-0.42021	-0.196524	-0.23183	-0.396285	-0.455994	-0.173665	-0.303038	-0.170214	-0.159352	0.0629852	0.0777252	-0.225326	-0.245396	0.124544	0.175454	-0.395196	-0.440638	-0.228342	-0.285624	-0.453132	-0.442001	-0.242022	-0.334414	-0.180339
nt_match_frac	0.259063	-0.251208	0.43109	-0.415483	-0.495437	1	0.000204293	-0.889155	0.0653119	0.193955	-0.0971985	-0.140666	0.161339	0.197947	-0.0772534	0.0134114	-0.441109	-0.169548	-0.157068	-0.275442	-0.397574	-0.0267179	0.0779903	-0.38653	0.0461237	0.105357	-0.014024	0.0160032	0.109536	0.145346	0.0426589	0.109206	-0.0283262	-0.00829111	-0.125124	-0.065901	0.0117133	0.0849339	-0.140673	-0.180861	0.0910318	0.14713	0.0782127	0.0985934	0.161535	0.115535	0.0240653	0.0856037	0.0348341
nt_GUmatch_frac	-0.423715	0.455087	0.158082	-0.249144	0.156299	0.000204293	1	-0.457771	-0.297182	-0.197988	-0.277489	-0.260581	-0.00389963	-0.159868	-0.204873	0.206585	-0.198372	-0.362167	-0.173114	0.0534681	0.228428	-0.217508	0.256695	-0.062871	-0.19037	-0.163209	-0.175693	-0.197417	-0.122204	-0.0931202	-0.169786	-0.0596918	-0.182829	-0.135693	-0.157046	-0.0326458	-0.17622	-0.082898	-0.152133	-0.0814516	-0.136441	-0.0395931	-0.130334	-0.066879	-0.0836489	0.0225664	-0.0916964	0.0782884	-0.181863
nt_mismatch_frac	-0.0363945	0.0150198	-0.45554	0.483378	0.36888	-0.889155	-0.457771	1	0.0779783	-0.08178	0.213496	0.244383	-0.141587	-0.10278	0.162529	-0.106333	0.482986	0.316565	0.218951	0.220456	0.24894	0.123369	-0.186702	0.372459	0.046126	-0.0189472	0.0929041	0.0761488	-0.0414524	-0.0865676	0.0398338	-0.0697617	0.108864	0.069543	0.183168	0.0735888	0.0702561	-0.0375313	0.19474	0.198088	-0.0184298	-0.11267	-0.00986639	-0.0570374	-0.1053	-0.113013	0.0206007	-0.111866	0.052288
AA	0.696923	-0.380776	0.0568447	-0.286742	-0.497206	0.0653119	-0.297182	0.0779783	1	0.307508	0.13917	0.145955	0.186886	0.295049	0.00519172	-0.0380645	-0.154699	0.0775446	-0.0549209	-0.166195	-0.196147	0.214911	-0.0162795	-0.193752	0.803787	0.538404	0.439352	0.599702	0.226039	0.204919	0.101777	0.135113	0.131446	0.0929689	0.025878	-0.0146875	0.188579	0.0999752	-0.00618844	0.00877353	0.469387	0.109769	0.074247	0.0529545	0.201646	0.110824	0.0801511	0.0866623	0.0756732
AU	0.475586	-0.457923	0.416377	-0.3819	-0.625336	0.193955	-0.197988	-0.08178	0.307508	1	0.0166022	-0.118023	0.301137	0.515389	0.105916	0.183315	-0.232762	0.142003	-0.163528	-0.205582	-0.277665	0.210178	0.0230444	-0.255902	0.200081	0.496897	0.0589169	0.0246879	0.527235	0.526505	0.418398	0.622508	0.116719	0.00485868	-0.0538123	-0.0617469	0.101014	0.0061843	-0.123178	-0.16427	0.303788	0.554072	0.140258	0.13275	0.300595	0.181297	0.109536	0.161796	0.18668
AC	0.337471	-0.338066	-0.123355	0.171206	-0.126372	-0.0971985	-0.277489	0.213496	0.13917	0.0166022	1	-0.0208216	-0.0144089	0.154579	-0.0468759	0.021504	0.0696933	0.451446	0.0951625	0.0400291	-0.154076	0.17294	0.00105304	-0.114465	0.0670816	-0.0091033	0.390334	-0.0212684	0.0600842	-0.00380736	-0.012802	-0.0057328	0.590886	0.500441	0.502082	0.316409	0.083668	0.00606595	-0.0419878	-0.0706083	0.0774302	-0.00814909	0.373527	-0.0180514	0.0763924	-0.0324828	-0.0453555	-0.00621756	0.0785754
AG	0.443126	0.0113284	-0.309516	-0.0847017	-0.0542275	-0.140666	-0.260581	0.244383	0.145955	-0.118023	-0.0208216	1	-0.0503657	0.0867301	0.0449223	-0.259669	-0.0147373	0.324589	0.0138674	-0.17851	-0.0221255	0.524969	-0.106402	0.15232	0.0429032	-0.0650829	-0.0137173	0.342631	6.22778e-05	-0.0631297	-0.00660181	-0.152327	0.0663271	0.00928229	-0.0327174	-0.109652	0.53269	0.331082	0.436642	0.533474	0.00905235	-0.0944208	-0.0265507	0.285203	0.0279477	-0.0542021	0.0168198	-0.0765465	0.126088
UU	0.116301	-0.414662	0.707336	-0.40721	-0.611667	0.161339	-0.00389963	-0.141587	0.186886	0.301137	-0.0144089	-0.0503657	1	0.321496	0.076031	0.0712528	-0.24171	-0.0732625	-0.0211958	-0.202426	-0.228715	0.0234979	0.142243	-0.280947	0.134826	0.188459	0.0684407	0.0674677	0.129974	0.481568	0.00144662	0.0427885	0.0129086	0.0576895	-0.0609424	-0.0589704	0.0607225	0.10453	-0.108313	-0.117572	0.200649	0.237133	0.0899757	0.159217	0.46451	0.821979	0.454753	0.595416	0.0725418
UA	0.445637	-0.45069	0.436006	-0.382965	-0.62072	0.197947	-0.159868	-0.10278	0.295049	0.515389	0.154579	0.0867301	0.321496	1	-0.0754391	-0.0348396	-0.240126	-0.0872044	0.0123498	-0.197567	-0.297243	-0.0349536	0.203446	-0.253749	0.199493	0.301513	0.120096	0.105777	0.588603	0.321882	0.0659971	0.179496	0.123041	0.147026	0.0173983	-0.0137032	0.0935964	0.201922	-0.0356939	-0.0608175	0.505602	0.623614	0.450762	0.582799	0.559095	0.201456	0.0405863	0.0687652	-0.0143293
UC	-0.0750334	-0.359995	0.184691	0.241309	-0.0909384	-0.0772534	-0.204873	0.162529	0.00519172	0.105916	-0.0468759	0.0449223	0.076031	-0.0754391	1	-0.145791	0.105308	0.173552	0.46438	0.0103799	-0.0936372	0.0236641	0.0345679	-0.157708	-0.00667043	0.0427182	-0.0133708	-0.00736398	-0.0370668	0.00406396	0.371801	-0.0565252	-0.0450558	0.0393021	-0.0411009	-0.0386156	0.0409811	0.0832451	-0.0316525	-1.5162e-05	-0.0320751	-0.0287239	-0.0893027	-0.0129987	-0.074689	0.00558508	0.401574	-0.074883	0.490467
UG	-0.213531	0.052316	0.414418	-0.288979	-0.174707	0.0134114	0.206585	-0.106333	-0.0380645	0.183315	0.021504	-0.259669	0.0712528	-0.0348396	-0.145791	1	-0.170586	-0.0793735	0.16222	-0.161091	-0.142232	0.00884994	0.586556	0.067728	-0.0187296	0.0658445	-0.00466355	-0.111347	-0.0100867	0.0452736	-0.0503297	0.344362	0.00957784	0.0952866	-0.0549486	-0.0305506	-0.0976806	0.0537284	-0.0769274	-0.29494	-0.0182674	0.0669692	-0.00254209	-0.123532	-0.0572063	0.00332263	-0.101079	0.283159	-0.0928877
CC	-0.29671	-0.075738	-0.439597	0.788133	0.526486	-0.441109	-0.198372	0.482986	-0.154699	-0.232762	0.0696933	-0.0147373	-0.24171	-0.240126	0.105308	-0.170586	1	0.156279	0.182144	0.153891	0.161428	-0.123768	-0.253548	0.273062	-0.117316	-0.148672	-0.026602	-0.0760968	-0.149383	-0.175938	-0.0252028	-0.140662	-0.0848367	-0.0859384	0.339415	-0.0178877	-0.104897	-0.125495	0.122291	0.0595761	-0.133995	-0.187774	-0.0665831	-0.121275	-0.175313	-0.182261	-0.031531	-0.168265	-0.103644
CA	0.321288	-0.310436	-0.261168	0.298615	-0.0114116	-0.169548	-0.362167	0.316565	0.0775446	0.142003	0.451446	0.324589	-0.0732625	-0.0872044	0.173552	-0.0793735	0.156279	1	-0.0466931	-0.133652	-0.113192	-0.0467252	-0.0932531	0.257171	0.0185525	0.0221916	0.12598	0.0468258	-0.00336715	0.0407833	0.192367	0.0652111	0.470059	0.127872	0.212929	0.0405705	0.0835764	0.111147	0.267404	0.15069	-0.0450298	-0.092634	0.0565704	-0.0873924	-0.0683137	-0.0729105	0.0462925	-0.0571846	0.398378
CU	-0.219463	-0.263114	0.103362	0.353812	0.0648126	-0.157068	-0.173114	0.218951	-0.0549209	-0.163528	0.0951625	0.0138674	-0.0211958	0.0123498	0.46438	0.16222	0.182144	-0.0466931	1	-0.132314	-0.0595441	-0.00516225	-0.189512	0.25085	-0.0467325	-0.0727874	0.0433858	-0.042668	-0.0773771	-0.135997	0.0171064	-0.132678	-0.068705	0.284289	0.0349597	-0.0833456	-0.00745777	-0.0630571	0.147383	-0.0462123	-0.00808072	-0.0653679	0.0584516	0.0589917	-0.0472873	-0.0787757	0.140781	-0.0250033	0.0757857
CG	-0.318428	0.273891	-0.329856	0.341148	0.457429	-0.275442	0.0534681	0.220456	-0.166195	-0.205582	0.0400291	-0.17851	-0.202426	-0.197567	0.0103799	-0.161091	0.153891	-0.133652	-0.132314	1	0.128583	-0.0594301	-0.0146144	0.406519	-0.109306	-0.122111	-0.0286499	-0.129369	-0.122098	-0.140766	-0.0246621	-0.139716	-0.08406	-0.0808419	-0.00200697	0.39975	-0.119069	-0.118431	0.031562	-0.119113	-0.108995	-0.1285	-0.0501353	-0.135595	-0.130559	-0.134067	-0.0709296	-0.151207	-0.115191
GG	-0.383296	0.743396	-0.456663	0.0532735	0.595824	-0.397574	0.228428	0.24894	-0.196147	-0.277665	-0.154076	-0.0221255	-0.228715	-0.297243	-0.0936372	-0.142232	0.161428	-0.113192	-0.0595441	0.128583	1	-0.0414538	-0.169591	0.138467	-0.145124	-0.174268	-0.0965171	-0.0661768	-0.178053	-0.193625	-0.0868659	-0.136513	-0.128053	-0.127912	-0.00459688	-0.0201528	-0.189367	-0.236141	-0.107213	0.37002	-0.176257	-0.202483	-0.147139	-0.126961	-0.200182	-0.155925	-0.0968086	-0.109973	-0.102895
GA	0.484225	-0.00383125	-0.145237	-0.273745	-0.205455	-0.0267179	-0.217508	0.123369	0.214911	0.210178	0.17294	0.524969	0.0234979	-0.0349536	0.0236641	0.00884994	-0.123768	-0.0467252	-0.00516225	-0.0594301	-0.0414538	1	-0.179446	-0.218282	0.0910904	0.0992145	0.105198	0.2218	0.0484656	0.0924107	0.115664	0.17114	0.0672078	0.147969	0.0711439	0.0317819	0.569295	0.0779289	0.068029	0.248947	-0.0259684	-0.0339269	-0.0400899	0.0245042	-0.0118875	-0.00748131	0.0205489	0.0565861	0.0226548
GU	-0.142078	0.0403625	0.482598	-0.409696	-0.272961	0.0779903	0.256695	-0.186702	-0.0162795	0.0230444	0.00105304	-0.106402	0.142243	0.203446	0.0345679	0.586556	-0.253548	-0.0932531	-0.189512	-0.0146144	-0.169591	-0.179446	1	-0.272085	0.000706573	0.00580265	-0.0087079	-0.0330536	0.0424712	-0.00443386	-0.0730411	0.0733349	0.0413403	-0.0159546	-0.0652682	0.055082	-0.0879418	0.345301	-0.170928	-0.196543	0.0905654	0.126649	0.0895958	0.113433	0.080444	0.0799854	0.00585099	0.154512	0.0354468
GC	-0.316169	0.235202	-0.445952	0.497225	0.543949	-0.38653	-0.062871	0.372459	-0.193752	-0.255902	-0.114465	0.15232	-0.280947	-0.253749	-0.157708	0.067728	0.273062	0.257171	0.25085	0.406519	0.138467	-0.218282	-0.272085	1	-0.139901	-0.163804	-0.114722	-0.0627579	-0.168914	-0.178237	-0.105372	-0.106521	-0.0807829	-0.0613354	-0.0856435	0.0477091	-0.115322	-0.118638	0.457779	0.0688789	-0.146236	-0.192289	-0.111707	-0.105126	-0.190253	-0.214686	-0.168099	-0.109168	-0.112996
AAA	0.490925	-0.272618	0.0494748	-0.207195	-0.357388	0.0461237	-0.19037	0.046126	0.803787	0.200081	0.0670816	0.0429032	0.134826	0.199493	-0.00667043	-0.0187296	-0.117316	0.0185525	-0.0467325	-0.109306	-0.145124	0.0910904	0.000706573	-0.139901	1	0.315612	0.230848	0.290229	0.156085	0.145149	0.0484221	0.0896935	0.075894	0.0467344	-0.000173269	-0.0170385	0.0943305	0.0611145	-0.0240855	-0.0320696	0.277303	0.0898105	0.0612301	0.0428505	0.150887	0.0891216	0.0507289	0.0527548	0.0375833
AAU	0.410177	-0.311101	0.201836	-0.253188	-0.42021	0.105357	-0.163209	-0.0189472	0.538404	0.496897	-0.0091033	-0.0650829	0.188459	0.301513	0.0427182	0.0658445	-0.148672	0.0221916	-0.0727874	-0.122111	-0.174268	0.0992145	0.00580265	-0.163804	0.315612	1	0.0389594	0.0166015	0.286631	0.284675	0.213261	0.268072	0.0377537	0.0127318	-0.0453745	-0.0289785	0.0587906	0.00123348	-0.0774869	-0.0849211	0.413432	0.134586	0.0818776	0.0713467	0.180975	0.118394	0.0687803	0.102644	0.0852145
AAC	0.324058	-0.229134	-0.0193009	-0.0337949	-0.196524	-0.014024	-0.175693	0.0929041	0.439352	0.0589169	0.390334	-0.0137173	0.0684407	0.120096	-0.0133708	-0.00466355	-0.026602	0.12598	0.0433858	-0.0286499	-0.0965171	0.105198	-0.0087079	-0.114722	0.230848	0.0389594	1	0.0158263	0.0658035	0.0430599	0.00230359	0.0185245	0.226893	0.217685	0.184673	0.0969909	0.0649261	0.013567	-0.0461945	-0.0448471	0.227878	0.0369976	0.0079628	0.0169373	0.0796855	0.0346284	0.0179308	0.0440507	0.0307644
AAG	0.446752	-0.132431	-0.0782607	-0.179324	-0.23183	0.0160032	-0.197417	0.0761488	0.599702	0.0246879	-0.0212684	0.342631	0.0674677	0.105777	-0.00736398	-0.111347	-0.0760968	0.0468258	-0.042668	-0.129369	-0.0661768	0.2218	-0.0330536	-0.0627579	0.290229	0.0166015	0.0158263	1	0.051848	0.037552	0.00181029	-0.0257503	0.0241228	-0.00287118	-0.0318363	-0.0564272	0.224696	0.14565	0.109146	0.154866	0.235661	0.0111787	0.0270116	-0.000924207	0.078652	0.0278694	0.0530499	0.0224242	0.034345
AUA	0.348775	-0.285552	0.223065	-0.246678	-0.396285	0.109536	-0.122204	-0.0414524	0.226039	0.527235	0.0600842	6.22778e-05	0.129974	0.588603	-0.0370668	-0.0100867	-0.149383	-0.00336715	-0.0773771	-0.122098	-0.178053	0.0484656	0.0424712	-0.168914	0.156085	0.286631	0.0658035	0.051848	1	0.156218	0.0287776	0.100701	0.0894059	0.0501607	-0.0138355	-0.0240481	0.068181	0.0550092	-0.0451042	-0.0611936	0.303912	0.517876	0.21133	0.236373	0.14639	0.0851821	0.0372196	0.0595366	0.0279322
AUU	0.264595	-0.325555	0.374273	-0.286943	-0.455994	0.145346	-0.0931202	-0.0865676	0.204919	0.526505	-0.00380736	-0.0631297	0.481568	0.321882	0.00406396	0.0452736	-0.175938	0.0407833	-0.135997	-0.140766	-0.193625	0.0924107	-0.00443386	-0.178237	0.145149	0.284675	0.0430599	0.037552	0.156218	1	-0.00215495	0.0375572	0.0654638	-0.0092258	-0.0469543	-0.0453288	0.0591502	0.0347867	-0.0778997	-0.104498	0.186781	0.320115	0.101641	0.090869	0.368386	0.269217	0.22112	0.308442	0.0834287
AUC	0.183624	-0.229741	0.0713302	-0.0023041	-0.173665	0.0426589	-0.169786	0.0398338	0.101777	0.418398	-0.012802	-0.00660181	0.00144662	0.0659971	0.371801	-0.0503297	-0.0252028	0.192367	0.0171064	-0.0246621	-0.0868659	0.115664	-0.0730411	-0.105372	0.0484221	0.213261	0.00230359	0.00181029	0.0287776	-0.00215495	1	-0.000590734	0.0201983	0.0119412	-0.0349705	-0.0247039	0.0469288	-0.017916	-0.0317576	-0.00805486	0.0672205	0.113957	-0.0171628	-0.00915335	0.02794	0.000682455	-0.0259556	0.00742489	0.259806
AUG	0.226493	-0.153754	0.205225	-0.254019	-0.303038	0.109206	-0.0596918	-0.0697617	0.135113	0.622508	-0.0057328	-0.152327	0.0427885	0.179496	-0.0565252	0.344362	-0.140662	0.0652111	-0.132678	-0.139716	-0.136513	0.17114	0.0733349	-0.106521	0.0896935	0.268072	0.0185245	-0.0257503	0.100701	0.0375572	-0.000590734	1	0.0663486	-0.0259365	-0.0321106	-0.0356153	0.0447781	-0.0464765	-0.0960383	-0.157276	0.10914	0.262545	0.0281505	-0.00161261	0.0998292	0.0260601	0.0028163	-0.00595377	0.0436063
ACA	0.322972	-0.231687	-0.0530817	0.00434058	-0.170214	-0.0283262	-0.182829	0.108864	0.131446	0.116719	0.590886	0.0663271	0.0129086	0.123041	-0.0450558	0.00957784	-0.0848367	0.470059	-0.068705	-0.08406	-0.128053	0.0672078	0.0413403	-0.0807829	0.075894	0.0377537	0.226893	0.0241228	0.0894059	0.0654638	0.0201983	0.0663486	1	0.0285847	0.0293932	0.0191611	0.0875349	0.0521319	0.00887066	-0.0123674	0.0543335	0.0273476	0.238411	-0.00738795	0.0636658	-0.00491228	-0.015249	-0.0012233	0.0165352
ACU	0.174095	-0.221241	0.0606254	0.00843874	-0.159352	-0.00829111	-0.135693	0.069543	0.0929689	0.00485868	0.500441	0.00928229	0.0576895	0.147026	0.0393021	0.0952866	-0.0859384	0.127872	0.284289	-0.0808419	-0.127912	0.147969	-0.0159546	-0.0613354	0.0467344	0.0127318	0.217685	-0.00287118	0.0501607	-0.0092258	0.0119412	-0.0259365	0.0285847	1	-0.053916	-0.0349952	0.0648912	0.0328979	-0.00350871	-0.0596749	0.0774312	0.0301313	0.220234	0.0379538	0.0642256	0.0162318	0.00193715	0.067436	0.0885111
ACC	0.0964811	-0.169002	-0.166021	0.256103	0.0629852	-0.125124	-0.157046	0.183168	0.025878	-0.0538123	0.502082	-0.0327174	-0.0609424	0.0173983	-0.0411009	-0.0549486	0.339415	0.212929	0.0349597	-0.00200697	-0.00459688	0.0711439	-0.0652682	-0.0856435	-0.000173269	-0.0453745	0.184673	-0.0318363	-0.0138355	-0.0469543	-0.0349705	-0.0321106	0.0293932	-0.053916	1	-0.0184003	0.01742	-0.05333	-0.0472112	0.00899351	0.00455487	-0.0546334	0.153506	-0.0203963	0.0101624	-0.0491072	-0.0364528	-0.0514046	0.0494249
ACG	0.00444434	0.0152336	-0.106376	0.0896317	0.0777252	-0.065901	-0.0326458	0.0735888	-0.0146875	-0.0617469	0.316409	-0.109652	-0.0589704	-0.0137032	-0.0386156	-0.0305506	-0.0178877	0.0405705	-0.0833456	0.39975	-0.0201528	0.0317819	0.055082	0.0477091	-0.0170385	-0.0289785	0.0969909	-0.0564272	-0.0240481	-0.0453288	-0.0247039	-0.0356153	0.0191611	-0.0349952	-0.0184003	1	-0.0185995	-0.0501319	-0.0426401	-0.0856625	-0.00156235	-0.0323254	0.0767924	-0.0512264	-0.0212723	-0.03653	-0.0384352	-0.0474613	-0.00979183
AGA	0.414113	-0.128368	-0.0587463	-0.17464	-0.225326	0.0117133	-0.17622	0.0702561	0.188579	0.101014	0.083668	0.53269	0.0607225	0.0935964	0.0409811	-0.0976806	-0.104897	0.0835764	-0.00745777	-0.119069	-0.189367	0.569295	-0.0879418	-0.115322	0.0943305	0.0587906	0.0649261	0.224696	0.068181	0.0591502	0.0469288	0.0447781	0.0875349	0.0648912	0.01742	-0.0185995	1	0.0385353	0.0209279	-0.0132448	0.0321357	0.000962966	-0.00785572	0.165563	0.0564966	0.0389113	0.0581501	0.00402161	0.0645405
AGU	0.199941	-0.151267	0.151934	-0.178623	-0.245396	0.0849339	-0.082898	-0.0375313	0.0999752	0.0061843	0.00606595	0.331082	0.10453	0.201922	0.0832451	0.0537284	-0.125495	0.111147	-0.0630571	-0.118431	-0.236141	0.0779289	0.345301	-0.118638	0.0611145	0.00123348	0.013567	0.14565	0.0550092	0.0347867	-0.017916	-0.0464765	0.0521319	0.0328979	-0.05333	-0.0501319	0.0385353	1	-0.0632882	-0.171206	0.0909136	0.0518119	0.069041	0.215964	0.124008	0.0546973	0.0529976	0.0416345	0.111343
AGC	0.0857654	-0.0359102	-0.238157	0.204671	0.124544	-0.140673	-0.152133	0.19474	-0.00618844	-0.123178	-0.0419878	0.436642	-0.108313	-0.0356939	-0.0316525	-0.0769274	0.122291	0.267404	0.147383	0.031562	-0.107213	0.068029	-0.170928	0.457779	-0.0240855	-0.0774869	-0.0461945	0.109146	-0.0451042	-0.0778997	-0.0317576	-0.0960383	0.00887066	-0.00350871	-0.0472112	-0.0426401	0.0209279	-0.0632882	1	-0.0496482	-0.0347891	-0.0875016	-0.0397117	0.0779491	-0.0454727	-0.0883888	-0.0519882	-0.0650153	0.0103266
AGG	0.141587	0.251978	-0.353318	-0.01776	0.175454	-0.180861	-0.0814516	0.198088	0.00877353	-0.16427	-0.0706083	0.533474	-0.117572	-0.0608175	-1.5162e-05	-0.29494	0.0595761	0.15069	-0.0462123	-0.119113	0.37002	0.248947	-0.196543	0.0688789	-0.0320696	-0.0849211	-0.0448471	0.154866	-0.0611936	-0.104498	-0.00805486	-0.157276	-0.0123674	-0.0596749	0.00899351	-0.0856625	-0.0132448	-0.171206	-0.0496482	1	-0.0519291	-0.114477	-0.0529939	0.0842808	-0.056475	-0.0844004	-0.0217136	-0.103213	0.0523042
UAA	0.360416	-0.303007	0.211616	-0.227579	-0.395196	0.0910318	-0.136441	-0.0184298	0.469387	0.303788	0.0774302	0.00905235	0.200649	0.505602	-0.0320751	-0.0182674	-0.133995	-0.0450298	-0.00808072	-0.108995	-0.176257	-0.0259684	0.0905654	-0.146236	0.277303	0.413432	0.227878	0.235661	0.303912	0.186781	0.0672205	0.10914	0.0543335	0.0774312	0.00455487	-0.00156235	0.0321357	0.0909136	-0.0347891	-0.0519291	1	0.143623	0.0601584	0.0380757	0.312429	0.126395	0.030201	0.0644546	0.00417051
UAU	0.231613	-0.292543	0.382365	-0.29958	-0.440638	0.14713	-0.0395931	-0.11267	0.109769	0.554072	-0.00814909	-0.0944208	0.237133	0.623614	-0.0287239	0.0669692	-0.187774	-0.092634	-0.0653679	-0.1285	-0.202483	-0.0339269	0.126649	-0.192289	0.0898105	0.134586	0.0369976	0.0111787	0.517876	0.320115	0.113957	0.262545	0.0273476	0.0301313	-0.0546334	-0.0323254	0.000962966	0.0518119	-0.0875016	-0.114477	0.143623	1	0.0811843	0.0921252	0.328582	0.150427	0.0374709	0.086415	0.00681498
UAC	0.195597	-0.24081	0.133189	-0.0649967	-0.228342	0.0782127	-0.130334	-0.00986639	0.074247	0.140258	0.373527	-0.0265507	0.0899757	0.450762	-0.0893027	-0.00254209	-0.0665831	0.0565704	0.0584516	-0.0501353	-0.147139	-0.0400899	0.0895958	-0.111707	0.0612301	0.0818776	0.0079628	0.0270116	0.21133	0.101641	-0.0171628	0.0281505	0.238411	0.220234	0.153506	0.0767924	-0.00785572	0.069041	-0.0397117	-0.0529939	0.0601584	0.0811843	1	0.0306079	0.257809	0.0330607	-0.028091	0.00784315	-0.0258361
UAG	0.208253	-0.173031	0.197902	-0.210953	-0.285624	0.0985934	-0.066879	-0.0570374	0.0529545	0.13275	-0.0180514	0.285203	0.159217	0.582799	-0.0129987	-0.123532	-0.121275	-0.0873924	0.0589917	-0.135595	-0.126961	0.0245042	0.113433	-0.105126	0.0428505	0.0713467	0.0169373	-0.000924207	0.236373	0.090869	-0.00915335	-0.00161261	-0.00738795	0.0379538	-0.0203963	-0.0512264	0.165563	0.215964	0.0779491	0.0842808	0.0380757	0.0921252	0.0306079	1	0.310748	0.108295	0.0392387	-0.00875371	-0.0120874
UUA	0.260505	-0.323775	0.374039	-0.28488	-0.453132	0.161535	-0.0836489	-0.1053	0.201646	0.300595	0.0763924	0.0279477	0.46451	0.559095	-0.074689	-0.0572063	-0.175313	-0.0683137	-0.0472873	-0.130559	-0.200182	-0.0118875	0.080444	-0.190253	0.150887	0.180975	0.0796855	0.078652	0.14639	0.368386	0.02794	0.0998292	0.0636658	0.0642256	0.0101624	-0.0212723	0.0564966	0.124008	-0.0454727	-0.056475	0.312429	0.328582	0.257809	0.310748	1	0.276818	0.0164249	0.0290282	-0.0115356
UUU	0.0570255	-0.285898	0.534345	-0.308195	-0.442001	0.115535	0.0225664	-0.113013	0.110824	0.181297	-0.0324828	-0.0542021	0.821979	0.201456	0.00558508	0.00332263	-0.182261	-0.0729105	-0.0787757	-0.134067	-0.155925	-0.00748131	0.0799854	-0.214686	0.0891216	0.118394	0.0346284	0.0278694	0.0851821	0.269217	0.000682455	0.0260601	-0.00491228	0.0162318	-0.0491072	-0.03653	0.0389113	0.0546973	-0.0883888	-0.0844004	0.126395	0.150427	0.0330607	0.108295	0.276818	1	0.235045	0.310255	0.0348568
UUC	0.0145015	-0.278296	0.307022	-0.0455595	-0.242022	0.0240653	-0.0916964	0.0206007	0.0801511	0.109536	-0.0453555	0.0168198	0.454753	0.0405863	0.401574	-0.101079	-0.031531	0.0462925	0.140781	-0.0709296	-0.0968086	0.0205489	0.00585099	-0.168099	0.0507289	0.0687803	0.0179308	0.0530499	0.0372196	0.22112	-0.0259556	0.0028163	-0.015249	0.00193715	-0.0364528	-0.0384352	0.0581501	0.0529976	-0.0519882	-0.0217136	0.030201	0.0374709	-0.028091	0.0392387	0.0164249	0.235045	1	-0.0155043	0.215935
UUG	0.00229401	-0.152003	0.439436	-0.298163	-0.334414	0.0856037	0.0782884	-0.111866	0.0866623	0.161796	-0.00621756	-0.0765465	0.595416	0.0687652	-0.074883	0.283159	-0.168265	-0.0571846	-0.0250033	-0.151207	-0.109973	0.0565861	0.154512	-0.109168	0.0527548	0.102644	0.0440507	0.0224242	0.0595366	0.308442	0.00742489	-0.00595377	-0.0012233	0.067436	-0.0514046	-0.0474613	0.00402161	0.0416345	-0.0650153	-0.103213	0.0644546	0.086415	0.00784315	-0.00875371	0.0290282	0.310255	-0.0155043	1	-0.0289174
UCA	0.167454	-0.254817	0.0940521	0.0140312	-0.180339	0.0348341	-0.181863	0.052288	0.0756732	0.18668	0.0785754	0.126088	0.0725418	-0.0143293	0.490467	-0.0928877	-0.103644	0.398378	0.0757857	-0.115191	-0.102895	0.0226548	0.0354468	-0.112996	0.0375833	0.0852145	0.0307644	0.034345	0.0279322	0.0834287	0.259806	0.0436063	0.0165352	0.0885111	0.0494249	-0.00979183	0.0645405	0.111343	0.0103266	0.0523042	0.00417051	0.00681498	-0.0258361	-0.0120874	-0.0115356	0.0348568	0.215935	-0.0289174	1
UCU	-0.0594563	-0.232984	0.287121	-0.00581715	-0.178727	0.00553446	-0.0488755	0.0174959	0.0250866	0.0602427	-0.0591029	-0.0108234	0.133014	0.0514457	0.584709	0.0274768	-0.125097	-0.0689472	0.474347	-0.106637	-0.105007	0.0233282	0.0453066	-0.128236	0.0174405	0.0347477	-0.00102022	0.00684031	0.00178732	0.0150301	0.167302	-0.0328297	-0.0147456	-0.0157654	-0.0564518	-0.0401779	0.058857	0.0331107	-0.0568787	-0.0497329	0.0240326	0.0411408	-0.0162034	0.0543743	0.0169741	0.0497982	0.277705	0.0127017	0.0237298
UCC	-0.155457	-0.180493	-0.0405843	0.361139	0.132103	-0.148779	-0.146058	0.199158	-0.0516106	-0.0359175	-0.0736227	-0.00217833	-0.0375875	-0.10973	0.489327	-0.134419	0.452686	0.0417559	0.254459	0.013033	0.0290298	-0.0219755	-0.053151	-0.0671774	-0.0408937	-0.0225004	-0.0414389	-0.0236369	-0.0623951	-0.054758	0.143826	-0.0712499	-0.0579365	-0.00201876	-0.0465211	-0.0262789	-0.0378375	-0.00298406	0.0061521	0.0245066	-0.051635	-0.0724309	-0.0836247	-0.0301303	-0.0962647	-0.0507637	0.187206	-0.0862665	-0.0554935
UCG	-0.117761	0.048946	-0.0373567	0.0924925	0.105064	-0.051087	0.00909283	0.0412895	-0.0596823	-0.0357423	-0.0271812	-0.052575	-0.049422	-0.0884882	0.256547	-0.0953824	-0.0226128	-0.0591873	0.020216	0.416353	0.0128214	0.0240234	0.0387776	0.0615914	-0.0424253	-0.0260405	-0.0168713	-0.0525395	-0.0476435	-0.0555913	0.107631	-0.0592891	-0.0428044	0.00253843	-0.0129202	0.0171616	-0.024253	0.00314715	-0.0240096	-0.0452756	-0.0510488	-0.0475492	-0.0404998	-0.0550414	-0.0552575	-0.039891	0.0446411	-0.0563092	-0.0466653
UGA	0.224708	-0.146605	0.149123	-0.202198	-0.259382	0.0641493	-0.0781371	-0.0212225	0.115338	0.242862	0.137044	0.0944552	0.0799466	0.0219431	-0.00348287	0.322283	-0.135916	-0.0355454	0.076012	-0.111074	-0.244094	0.47158	0.07504	-0.126321	0.05342	0.118971	0.0731605	0.0443939	0.0622983	0.108434	0.065738	0.24141	0.049655	0.156091	0.0352728	-0.0120428	0.0435263	0.12095	0.0298968	-0.00326941	0.0179188	0.0559909	0.0185073	-0.0335557	0.0205699	0.0256443	-0.0044543	0.141332	0.0346209
UGU	-0.0906567	-0.0891581	0.486201	-0.327699	-0.309223	0.121454	0.195316	-0.197293	0.0154795	0.127261	0.00908835	-0.212376	0.133918	0.152444	-0.0481289	0.616828	-0.220614	-0.107291	-0.0755034	-0.107931	-0.301671	-0.133395	0.707558	-0.198401	0.0290119	0.0769427	0.00146572	-0.0593032	0.0694445	0.0545966	-0.0577731	0.181831	0.063241	0.0150663	-0.075658	0.00818415	-0.0463391	0.00343488	-0.10559	-0.206147	0.0761454	0.15533	0.0711347	0.00833463	0.0515661	0.0847171	-0.0167376	0.166887	-0.026697
UGC	-0.14052	-0.0506277	0.0131389	0.161572	0.0816483	-0.0658609	-0.0468939	0.0800403	-0.0580745	0.00638849	-0.0161199	-0.0377319	-0.0543937	-0.0764162	-0.0946946	0.374888	0.0578656	0.138289	0.232103	0.0605314	-0.166563	-0.122862	0.020303	0.489712	-0.0324143	-0.021978	-0.0305467	-0.0523696	-0.0503255	-0.00355174	-0.049557	0.08847	-0.0215644	0.0428904	-0.0487498	-0.00634927	-0.0320196	0.0521991	0.0278448	-0.0891562	-0.0399382	-0.034813	-0.0253002	-0.0661503	-0.0578517	-0.0710743	-0.0818027	0.0710654	-0.0727578
UGG	-0.291454	0.317605	0.0161249	-0.0809776	0.177799	-0.106824	0.193091	0.00666403	-0.110371	-0.0155994	-0.0669227	-0.231631	-0.0465266	-0.166206	-0.0880972	0.376155	0.0213029	-0.095814	0.10518	-0.122653	0.440696	-0.0807577	0.111032	0.0368872	-0.0746533	-0.0373249	-0.0352553	-0.106187	-0.0904443	-0.0571067	-0.0258868	0.108009	-0.0718705	-0.0115719	-0.00287725	-0.0606154	-0.132885	-0.0382865	-0.0608561	-0.176695	-0.0844632	-0.0716081	-0.0773157	-0.125989	-0.110827	-0.0487363	-0.0740087	0.0963731	-0.0783595
CAA	0.336797	-0.231826	-0.0646613	0.00418619	-0.170459	-0.00264575	-0.211834	0.0993234	0.472813	0.097301	0.150809	0.0883152	0.0456892	0.0265605	0.0618723	-0.059909	0.00362822	0.307471	-0.0321691	-0.101818	-0.0907159	-0.0115833	-0.0437721	0.00105476	0.23905	0.225483	0.287017	0.406451	0.0407611	0.0634661	0.0699088	0.0350738	0.163056	0.0548467	0.0549531	-0.0125487	0.0345253	0.0598846	0.0551395	0.0194418	0.0106889	0.00221138	0.0522328	8.95868e-05	0.0288797	0.0172487	0.0405867	0.0335875	0.136534
CAU	0.167512	-0.266135	0.136861	-0.0184131	-0.212808	0.0448598	-0.154499	0.030839	0.0331372	0.526093	0.0746148	-0.0942356	0.104442	0.107728	0.152304	0.0931277	-0.0224471	0.396792	-0.111267	-0.11412	-0.118523	-0.039571	-0.0125863	-0.0131533	0.0232018	0.0327753	0.0477658	-0.0102173	0.165364	0.257872	0.288944	0.366337	0.195083	-0.0421082	0.0135584	-0.0397983	-0.01764	-0.0157308	-0.0194937	-0.100584	0.0669248	0.0495031	0.0852337	0.0433691	0.057684	0.0531959	0.0955935	0.0554641	0.250503
CAC	0.0806048	-0.183539	-0.163009	0.281654	0.0710376	-0.143839	-0.162933	0.20253	-0.0702913	-0.0501479	0.621864	-0.0397534	-0.0826306	-0.0636558	0.00859383	0.0210009	0.143472	0.53502	0.0272038	0.064189	-0.0684909	-0.0755093	-0.00834159	0.100693	-0.0496295	-0.0411209	-0.0110043	-0.061134	-0.0465035	-0.0567155	0.0353073	-0.042193	0.397918	0.270102	0.332512	0.220958	-0.0476641	-0.0174262	0.0415613	-0.0419129	-0.0324043	-0.0595296	0.00643105	-0.047403	-0.0506107	-0.0571022	-0.0424608	-0.0455911	0.133993
CAG	0.106898	-0.0195754	-0.312097	0.245295	0.166832	-0.173309	-0.18735	0.239858	-0.11293	-0.156559	0.0771896	0.528181	-0.139967	-0.165415	0.107702	-0.153022	0.143326	0.625038	0.012944	-0.114616	0.00352776	0.0174364	-0.0937074	0.31289	-0.0823417	-0.0818307	0.00715597	-0.100704	-0.101864	-0.104122	0.0160956	-0.131822	0.174587	-0.00911021	0.032842	-0.0692735	0.151474	0.1587	0.351537	0.308872	-0.0904007	-0.126654	-0.00653409	-0.123075	-0.116389	-0.108817	0.00773848	-0.103397	0.222377
CUA	0.183927	-0.225789	0.109927	-0.0461087	-0.203113	0.0511037	-0.138557	0.0179939	0.114663	0.131523	0.124814	0.106814	0.0323875	0.488235	0.0292183	-0.0777924	-0.0444172	-0.055414	0.254105	-0.109983	-0.110014	-0.000711878	-0.0342199	-0.0255755	0.063071	0.089446	0.0706414	0.0612137	0.0849105	0.0721323	0.0630267	0.0625938	0.0443807	0.164716	0.0407776	-0.0183735	0.0692636	0.0520592	0.0475489	0.0333398	0.226453	0.214409	0.257946	0.37195	0.0364777	0.0103393	0.0436939	-0.00482551	-0.0347424
CUU	-0.0276064	-0.239721	0.287241	-0.0272329	-0.199583	0.0101786	-0.0787533	0.0270286	0.0736258	0.00425666	0.0366058	-0.00456344	0.450505	0.0883925	0.164457	0.00303031	-0.0243442	-0.062455	0.337394	-0.123569	-0.0667488	0.0205904	-0.0849685	-0.0347965	0.0409158	0.0250031	0.0516481	0.0625212	0.0221389	-0.0152812	0.028774	-0.0269513	-0.0225305	0.146879	-0.016293	-0.0516087	0.00732167	-0.0252277	0.00514664	-0.00701762	0.069333	0.0320932	0.044519	0.0546863	0.179408	0.200875	0.35585	0.374985	0.0232116
CUC	-0.155098	-0.178908	-0.0474005	0.366227	0.137025	-0.137307	-0.156723	0.193831	-0.0765484	-0.12945	-0.00279296	0.037772	-0.14381	-0.127043	0.610346	-0.123657	0.198832	0.0595765	0.573505	0.0304337	-0.0196503	-0.00809142	-0.152278	0.0791007	-0.0574706	-0.0734004	-0.00608599	-0.0455387	-0.07443	-0.111618	-0.00105055	-0.0825455	-0.0686178	0.0895751	0.0100058	-0.0295957	0.00446068	-0.0216852	0.0760333	0.00814389	-0.0766796	-0.103256	-0.0637587	-0.032161	-0.0965413	-0.106152	-0.0301862	-0.099758	0.225912
CUG	-0.264371	0.029417	-0.0525861	0.25707	0.212196	-0.140312	-0.0114123	0.13004	-0.121516	-0.199178	0.0505214	-0.0622185	-0.212862	-0.176535	0.068362	0.383498	0.140772	-0.0446029	0.628146	-0.0846245	0.0220477	-0.0119857	-0.0767263	0.326862	-0.0785294	-0.107576	-0.000735844	-0.0955695	-0.108001	-0.132741	-0.0275163	-0.139584	-0.0527856	0.152931	0.0325995	-0.0561172	-0.0550696	-0.0839652	0.124343	-0.0890188	-0.107076	-0.137199	-0.0241016	-0.105864	-0.123629	-0.155962	-0.0208201	-0.190852	-0.0650037
CCA	0.0509544	-0.161963	-0.27447	0.400107	0.174821	-0.209797	-0.211315	0.283297	-0.01986	-0.00982707	0.197134	0.147796	-0.100756	-0.128864	0.0231829	-0.0849106	0.502034	0.508799	-0.0398934	-0.0728499	0.0143621	-0.0691648	-0.122357	0.166886	-0.0338738	-0.0444194	0.0293288	0.00872862	-0.0643514	-0.0338796	0.0618323	0.00224144	0.0130165	0.0513194	0.295151	0.0193204	-0.00334364	0.0139822	0.169811	0.0923977	-0.0737803	-0.109142	-0.00239704	-0.0873933	-0.0745897	-0.0806703	-0.0142162	-0.0586597	-0.0877292
CCU	-0.239812	-0.121164	-0.104314	0.440706	0.235377	-0.206939	-0.114905	0.236622	-0.100367	-0.187185	-0.00363971	-0.0196176	-0.11621	-0.0783425	0.2115	0.0072086	0.525683	-0.0631936	0.510477	-0.0626611	0.0480706	-0.0547772	-0.177434	0.145753	-0.0742392	-0.0988268	-0.0146156	-0.0546142	-0.0926346	-0.140602	-0.0423898	-0.120194	-0.0730815	-0.100558	0.223483	-0.0556197	-0.0565659	-0.0951849	0.0666965	0.0288053	-0.0488474	-0.0991018	-0.0223465	0.00462561	-0.0900549	-0.107161	0.0252519	-0.0885306	0.0213524
CCC	-0.23676	-0.0242102	-0.331418	0.57236	0.405419	-0.342783	-0.10899	0.354617	-0.115312	-0.175866	-0.00248749	-0.0486992	-0.174467	-0.178492	0.0189243	-0.159845	0.814902	0.0337378	0.0395401	0.0762748	0.152961	-0.102243	-0.178724	0.116639	-0.0843141	-0.102256	-0.0339199	-0.0576248	-0.0968514	-0.133543	-0.0339503	-0.105026	-0.0654458	-0.0724087	0.162693	-0.0172544	-0.0832272	-0.100496	0.0319822	0.0391671	-0.0977486	-0.120894	-0.0673867	-0.0966717	-0.130116	-0.120603	-0.0392021	-0.122112	-0.0919659
CCG	-0.26612	0.174586	-0.279811	0.344254	0.385418	-0.245118	0.013017	0.211952	-0.131746	-0.160543	-0.026926	-0.132484	-0.151989	-0.161479	-0.025776	-0.145176	0.327876	-0.12765	-0.0976436	0.618199	0.128877	-0.0526149	-0.0666095	0.255	-0.0848675	-0.0980208	-0.0396243	-0.0920229	-0.0938545	-0.0993138	-0.0438883	-0.102582	-0.0767503	-0.0617162	0.0724478	0.0318535	-0.0991892	-0.0979727	0.0239792	-0.0730743	-0.0901742	-0.098671	-0.0594923	-0.100719	-0.0982636	-0.10065	-0.0499987	-0.112394	-0.0933207
CGA	0.00685119	0.0351602	-0.130183	0.0917242	0.0941824	-0.0601582	-0.0505011	0.0766452	-0.0254799	-0.0175963	0.0762897	0.0438229	-0.0555961	-0.0793097	0.0419097	-0.0760118	0.0382472	-0.0449724	-0.0366077	0.37142	-0.0344307	0.203544	-0.0594153	0.0917736	-0.0243337	-0.0312891	0.0304688	-0.0268042	-0.0341752	-0.0264921	0.0462106	-0.018537	-0.0211017	0.0333671	0.0251775	0.159066	-0.00914755	0.011139	0.0686519	0.0148734	-0.0394171	-0.0511679	-0.0303498	-0.0500226	-0.0444967	-0.04404	-0.0234684	-0.0230354	-0.0317553
CGU	-0.136802	0.0572379	-0.0106438	0.0735398	0.0972451	-0.0445995	0.0500271	0.0168077	-0.0591965	-0.0733661	0.07235	-0.125179	-0.0529535	-0.0268942	0.0386379	0.0606508	0.00711665	-0.0563519	-0.109292	0.47499	-0.0697258	-0.0726075	0.249263	0.0884102	-0.0355286	-0.0466434	0.00813019	-0.0592682	-0.0378103	-0.0591554	-0.0153411	-0.0405774	-0.0040286	-0.0476142	0.000842146	0.300152	-0.0583662	-0.0671083	-0.00253527	-0.0930318	-0.0252081	-0.0244499	0.0300806	-0.0352536	-0.0192667	-0.0415167	-0.0109812	-0.0513611	-0.0356942
CGC	-0.203055	0.106135	-0.215752	0.292347	0.295785	-0.197737	-0.00600286	0.178569	-0.109665	-0.13026	0.0030476	-0.0942489	-0.134495	-0.114203	-0.0350334	-0.0846299	0.132034	-0.0233287	-0.0294645	0.617708	-0.0150105	-0.104423	-0.0679103	0.410186	-0.0699062	-0.067816	-0.0385249	-0.0851632	-0.0748796	-0.0809501	-0.02284	-0.0938693	-0.0507515	-0.0518151	-0.0158639	0.211685	-0.0677682	-0.0554672	0.0210335	-0.0684267	-0.0625299	-0.0771875	-0.0249784	-0.0793984	-0.0796734	-0.0859191	-0.0632521	-0.0972657	-0.07719
CGG	-0.297758	0.321543	-0.313267	0.257747	0.431373	-0.25523	0.0912581	0.185147	-0.14427	-0.188859	-0.0242557	-0.174133	-0.172962	-0.184885	-0.00716542	-0.20458	0.138632	-0.1482	-0.102265	0.690371	0.29891	-0.0825679	-0.10837	0.269469	-0.0945851	-0.108197	-0.0407136	-0.0996563	-0.104366	-0.120292	-0.0451836	-0.125607	-0.0908148	-0.080559	-0.00519302	0.222438	-0.108597	-0.117609	0.00306313	-0.102419	-0.0970465	-0.113338	-0.0716682	-0.117104	-0.122367	-0.108778	-0.0518414	-0.134439	-0.0957836
GAA	0.462883	-0.1413	-0.026068	-0.238015	-0.281881	0.0269424	-0.184604	0.0605451	0.613996	0.162471	0.056373	0.19331	0.087584	0.0584435	-0.00024599	-0.000918077	-0.115817	-0.0486064	-0.0343765	-0.0884488	-0.0748629	0.407509	-0.066862	-0.170711	0.30635	0.365265	0.311731	0.505809	0.0802614	0.109576	0.0682875	0.0927251	0.0415631	0.0551343	0.00759751	-0.00442738	0.265052	0.0346176	-0.00849788	0.072205	0.028941	0.037998	0.0132763	0.0427241	0.0402554	0.0404142	0.0693344	0.0619926	0.0212617
GAU	0.220384	-0.133777	0.18581	-0.248944	-0.284339	0.120143	-0.0752177	-0.0723535	0.035262	0.547455	-0.0225788	-0.011507	0.124987	0.118628	0.0567293	0.156532	-0.144742	-0.0341055	-0.0889414	-0.0807456	-0.116488	0.396334	-0.0530235	-0.185157	0.0323589	0.0136704	0.0080222	0.0297888	0.18063	0.266753	0.254029	0.407829	-0.00963689	0.00569681	-0.0291975	-0.0288799	0.16576	-0.0136746	-0.0873243	-0.0658239	0.0687178	0.0624166	0.0536824	0.0787627	0.103169	0.0692453	0.0378946	0.0967434	0.0571853
GAC	0.123995	-0.0564052	-0.113201	0.0638593	0.00502128	-0.0609813	-0.0934009	0.0969923	-0.0405604	-0.0613036	0.512855	0.0430064	-0.0434507	-0.055029	-0.00796055	0.022345	0.0363874	0.0744135	0.0801289	0.0550638	-0.0226489	0.360322	-0.0487359	-0.147564	-0.0327695	-0.0538444	-0.015994	-0.00121141	-0.0386317	-0.051562	-0.0537704	-3.13496e-06	0.246612	0.269446	0.276246	0.177869	0.169319	-0.0253042	-0.0554972	-0.0101759	-0.0312093	-0.0355075	-0.0480925	-0.00835305	-0.0414653	-0.0400799	-0.0203459	0.00168612	-0.00803606
GAG	0.143151	0.225765	-0.243329	-0.105257	0.0910799	-0.119929	-0.059412	0.133867	-0.0987045	-0.127337	-0.0752208	0.611075	-0.0839349	-0.135297	-0.0118587	-0.095422	-0.0278477	-0.0534455	0.00472423	0.00462503	0.0851097	0.642536	-0.127294	0.0343719	-0.0748743	-0.0756094	-0.0484459	-0.0422278	-0.0805111	-0.078221	-0.016872	-0.0885614	-0.068159	0.00548944	-0.0457183	-0.0339094	0.422732	0.116279	0.199237	0.360883	-0.0804671	-0.0883264	-0.0679229	-0.0580732	-0.0876533	-0.0645657	-0.0392055	-0.0238771	-0.0225787
GUA	0.197023	-0.167047	0.249401	-0.25989	-0.317348	0.108495	-0.0188223	-0.0878083	0.119728	0.203281	0.0782764	0.050622	0.0904418	0.574057	-0.0784977	0.0648354	-0.158817	-0.0688688	-0.0777181	-0.0770452	-0.164834	-0.100411	0.345201	-0.170222	0.0772858	0.121955	0.0500304	0.0467565	0.137875	0.119341	0.0265362	0.131131	0.0716154	0.0549213	-0.00513249	0.0264138	0.0191507	0.200312	-0.0348537	-0.0542254	0.278082	0.333224	0.269082	0.349628	0.0666327	0.072605	-0.00750795	0.0727003	-0.0172213
GUU	0.000653974	-0.144958	0.453449	-0.318206	-0.343965	0.106611	0.0952406	-0.13832	0.0658394	0.0606963	-0.0327887	-0.0176068	0.556143	0.1618	0.017205	0.128523	-0.186207	-0.0759775	-0.130645	-0.0884163	-0.140137	-0.0474881	0.357661	-0.230563	0.048521	0.04817	0.0401831	0.0261654	0.0531308	0.0407619	-0.0330129	0.06084	-0.000842364	-0.0111883	-0.0431831	-0.0114517	0.0153446	0.187612	-0.0901795	-0.0982776	0.0972047	0.0878083	0.0405252	0.107574	0.282844	0.322371	0.280198	0.428965	0.0333197
GUC	-0.124529	-0.0132474	0.0534623	0.0684259	0.0407091	-0.0515929	0.018882	0.03727	-0.0651532	-0.0892831	-0.0349848	0.028771	-0.0935122	-0.0826466	0.457816	-0.00186014	0.015778	0.0507288	0.0743415	0.0738455	0.00901819	-0.0638224	0.306048	-0.142785	-0.0388123	-0.0684457	-0.0389433	-0.0193209	-0.0414979	-0.0726885	-0.0649698	-0.0211915	-0.00726143	-0.0372174	-0.0274387	0.0132376	-0.0186134	0.154995	-0.0748666	0.00832714	-0.0566376	-0.0605078	-0.0560611	-0.00983178	-0.0649915	-0.0739272	-0.0688509	-0.0224136	0.207351
GUG	-0.205872	0.228166	0.198712	-0.252849	-0.0163263	0.00873168	0.267476	-0.130097	-0.0849394	-0.0554859	0.0046617	-0.164728	-0.118909	-0.0525122	-0.169727	0.64859	-0.152112	-0.0698469	-0.183299	0.031916	-0.0591243	-0.116248	0.725784	-0.0488725	-0.0461611	-0.0474351	-0.0401548	-0.0704829	-0.0201987	-0.0454465	-0.0504756	-0.00292245	0.0228688	-0.0199123	-0.0452467	0.0608063	-0.119361	0.147368	-0.10926	-0.17157	-0.0409948	-0.00977745	-0.00159023	-0.0760356	-0.0509464	-0.0731669	-0.110415	-0.06403	-0.0785104
GCA	0.108123	0.0227621	-0.213366	0.100259	0.0912127	-0.0959713	-0.124549	0.142363	-0.00757628	0.0122437	0.0656996	0.258685	-0.0926409	-0.100289	-0.0928361	0.0288233	-0.0644538	0.517887	-0.0431998	0.00351773	-0.0168857	-0.0801469	-0.102036	0.463101	-0.0233301	-0.0183049	-0.00895094	0.0303391	-0.0328017	-0.00977283	0.036866	0.0234924	0.020242	0.0751284	0.0107836	0.0408549	0.0267953	0.0330413	0.289345	0.135316	-0.0489802	-0.0749695	-0.0558188	-0.0441887	-0.0802469	-0.0719476	-0.0746194	-0.00779215	-0.0670855
GCU	-0.1906	0.0682294	-0.0387359	0.138573	0.153592	-0.110918	-0.0194377	0.107516	-0.0825603	-0.146208	-0.106738	0.0593968	-0.0730808	-0.0525174	0.0170944	0.158253	-0.0440398	-0.0294754	0.478834	0.0169819	0.0411991	-0.0867576	-0.162391	0.487965	-0.0549953	-0.0720062	-0.0559947	-0.0252075	-0.0781158	-0.0909652	-0.0800715	-0.0687156	-0.0469628	-0.0787873	-0.0750654	-0.0102404	-0.0599971	-0.0620247	0.253597	-0.00971749	-0.0442052	-0.0659245	-0.0128878	0.00386826	-0.047146	-0.0767186	-0.0326831	-0.0152929	0.0164026
GCC	-0.286979	0.117798	-0.38067	0.523404	0.475463	-0.3487	-0.0634655	0.339075	-0.165234	-0.211878	-0.101021	0.0563982	-0.228768	-0.211531	-0.125466	-0.0203228	0.573864	0.119042	0.128122	0.225016	0.136163	-0.162657	-0.227365	0.570792	-0.117053	-0.142045	-0.0957598	-0.0579193	-0.135886	-0.151341	-0.0930852	-0.0889718	-0.0702256	-0.0564154	-0.0564447	0.0141578	-0.0976936	-0.114412	0.256323	0.0548395	-0.120259	-0.152131	-0.0972058	-0.0925911	-0.151065	-0.171932	-0.129629	-0.103386	-0.0826676
GCG	-0.249216	0.284	-0.243069	0.181094	0.346556	-0.195916	0.0915659	0.132305	-0.127243	-0.156359	-0.0727083	-0.0951894	-0.154312	-0.137716	-0.0971685	-0.0678214	0.0149977	-0.102092	-0.107525	0.692337	0.115969	-0.0944606	-0.0237286	0.43292	-0.079286	-0.0925011	-0.0610516	-0.0777754	-0.0858414	-0.0964596	-0.0579827	-0.0929998	-0.0606457	-0.0667726	-0.0434928	0.0639935	-0.0954049	-0.0929756	0.0797606	-0.0648548	-0.0771181	-0.0884817	-0.0534382	-0.0827395	-0.0947794	-0.0989802	-0.0864218	-0.0985245	-0.0846671
GGA	0.198861	0.204887	-0.236362	-0.140322	0.0495199	-0.0719891	-0.102404	0.110904	0.0844572	0.0450628	0.0501761	0.255657	-0.0548399	-0.115878	-0.00915227	-0.127284	-0.00560056	-0.0928944	-0.0452451	-0.0376783	0.317025	0.570908	-0.235485	-0.168922	0.0256732	0.0160675	0.0331479	0.123813	-0.0218697	0.0162964	0.0694114	0.0323427	-0.00442327	0.0313621	0.0508784	0.0151692	-0.00798598	-0.0186452	0.0329019	0.389178	-0.0654047	-0.0768564	-0.0556016	-0.0527742	-0.0632005	-0.0468959	-0.00498466	-0.0172096	-0.0347193
GGU	-0.225902	0.279633	0.101342	-0.187599	0.0704709	-0.0693217	0.244289	-0.0501254	-0.0986429	-0.103107	-0.0678128	-0.100604	0.0192625	-0.0011596	0.0415764	0.153282	-0.065084	-0.0879126	-0.134615	-0.028511	0.335016	-0.177819	0.423778	-0.187183	-0.0658846	-0.0697805	-0.0405325	-0.0610566	-0.0524819	-0.0793629	-0.0365897	-0.0518042	-0.0548211	-0.0690665	0.0150852	-0.0231337	-0.0968988	-0.144272	-0.118188	0.117295	-0.00582809	-0.0184684	-0.0171061	0.0346684	-0.0230962	0.0100403	0.00215512	0.0441983	0.030042
GGC	-0.335068	0.369347	-0.413297	0.344741	0.53153	-0.341887	0.0529364	0.279736	-0.189538	-0.246911	-0.136262	0.00814666	-0.24083	-0.246185	-0.119826	-0.0850022	0.221654	0.107139	0.124056	0.255587	0.438555	-0.23501	-0.279983	0.61619	-0.136208	-0.142262	-0.0992963	-0.0876155	-0.151851	-0.178061	-0.0886624	-0.118965	-0.0900988	-0.098973	-0.053074	0.0050755	-0.130556	-0.148549	-0.0424397	0.255212	-0.135646	-0.167812	-0.110699	-0.123383	-0.172484	-0.166805	-0.12149	-0.12469	-0.0797358
	-0.341709	0.60402	-0.337727	0.0357964	0.478577	-0.304002	0.22841	0.165727	-0.161656	-0.221359	-0.130573	-0.124456	-0.164928	-0.219297	-0.0810132	-0.165873	0.13255	-0.134936	-0.078449	0.0706456	0.85657	-0.123993	-0.155475	0.0275113	-0.106601	-0.138063	-0.0762957	-0.0761458	-0.126593	-0.136369	-0.0884728	-0.121368	-0.0998706	-0.109886	-0.0085604	-0.0268071	-0.143668	-0.171358	-0.0915348	0.114581	-0.135604	-0.138825	-0.106466	-0.10521	-0.140973	-0.104173	-0.0677586	-0.0969394	-0.0987456
[truncated: 39 more columns]
