# Supplementary material for: In silico method for systematic analysis of feature importance in microRNA-mRNA interactions
Source: BMC Bioinformatics. 2009 Dec 16;10:427. doi: 10.1186/1471-2105-10-427 (PMC3087347; doi:10.1186/1471-2105-10-427)
Supplement: Additional file 3 — The analysis on contribution of statistically significant features. [file 1471-2105-10-427-S3.XLS]

## Sheet: SEQ
Feature ID	1-Se	1-Sp		Feature ID	1-Se	1-Sp
84	0.115	0.158416		69	0.15	0.085
36	0.105	0.158416		68	0.16	0.09
71	0.11	0.153465		36	0.165	0.08
69	0.11	0.153465		84	0.16	0.08
70	0.115	0.153465		70	0.155	0.085
72	0.11	0.153465		52	0.17	0.085
76	0.115	0.153465		72	0.16	0.075
87	0.11	0.153465		71	0.16	0.075
86	0.1	0.163366		43	0.165	0.08
67	0.095	0.153465		61	0.17	0.075
61	0.115	0.158416		42	0.16	0.08
40	0.105	0.158416		37	0.16	0.08
79	0.095	0.163366		49	0.17	0.08
52	0.11	0.153465		50	0.165	0.09
42	0.1	0.158416		20	0.16	0.08
37	0.1	0.163366		78	0.165	0.08
88	0.09	0.158416		57	0.155	0.08
68	0.115	0.153465		28	0.17	0.08
85	0.1	0.158416		53	0.15	0.08
75	0.09	0.153465		74	0.16	0.09
56	0.1	0.173267		35	0.165	0.075
77	0.095	0.148515		67	0.165	0.08
60	0.095	0.138614		73	0.16	0.075
78	0.095	0.158416		79	0.155	0.075
25	0.095	0.153465		44	0.165	0.08
43	0.105	0.163366		48	0.16	0.085
44	0.095	0.148515		81	0.16	0.08
38	0.095	0.158416		25	0.165	0.085
65	0.1	0.153465		62	0.16	0.095
21	0.1	0.158416		29	0.16	0.08
83	0.09	0.153465		66	0.155	0.095
29	0.115	0.148515		39	0.165	0.09
26	0.09	0.138614		33	0.165	0.08
64	0.095	0.158416		26	0.16	0.07
59	0.105	0.143564		58	0.15	0.08
28	0.09	0.158416		31	0.165	0.075
55	0.095	0.153465		65	0.155	0.095
48	0.105	0.138614		59	0.16	0.08
58	0.09	0.153465		34	0.17	0.08
39	0.1	0.163366		63	0.155	0.075
57	0.08	0.143564		30	0.16	0.09
20	0.09	0.143564		14	0.165	0.075
35	0.09	0.148515		51	0.155	0.085
34	0.095	0.148515		54	0.16	0.09
46	0.1	0.143564		18	0.16	0.085
32	0.09	0.138614		45	0.165	0.085
49	0.09	0.153465		75	0.16	0.075
82	0.105	0.153465		47	0.16	0.075
66	0.095	0.133663		77	0.165	0.085
12	0.095	0.158416		41	0.175	0.1
73	0.095	0.148515		82	0.175	0.08
47	0.095	0.143564		32	0.17	0.08
80	0.105	0.143564		19	0.17	0.075
54	0.1	0.143564		46	0.16	0.075
81	0.1	0.143564		27	0.165	0.085
53	0.095	0.138614		22	0.155	0.085
23	0.115	0.138614		55	0.155	0.08
17	0.11	0.138614		10	0.15	0.085
74	0.1	0.138614		38	0.17	0.075
24	0.085	0.133663		11	0.16	0.075
51	0.105	0.128713		17	0.16	0.075
33	0.105	0.128713		15	0.165	0.08
31	0.105	0.128713		76	0.17	0.085
62	0.09	0.143564		64	0.165	0.085
50	0.105	0.133663		9	0.17	0.08
30	0.105	0.118812		60	0.165	0.08
27	0.105	0.138614		83	0.165	0.085
45	0.105	0.128713		13	0.175	0.09
2	0.115	0.133663		7	0.17	0.085
41	0.115	0.133663		87	0.16	0.085
22	0.12	0.138614		4	0.17	0.08
16	0.115	0.123762		80	0.17	0.09
4	0.14	0.123762		85	0.16	0.1
3	0.13	0.133663		86	0.16	0.085
8	0.14	0.138614		24	0.16	0.085
9	0.145	0.138614		23	0.165	0.09
14	0.145	0.138614		56	0.17	0.105
1	0.145	0.133663		16	0.175	0.105
63	0.15	0.143564		3	0.18	0.1
5	0.15	0.153465		12	0.18	0.13
13	0.165	0.173267		6	0.18	0.17
10	0.185	0.178218		1	0.175	0.18
18	0.24	0.153465		88	0.18	0.14
11	0.22	0.173267		8	0.175	0.18
19	0.28	0.227723		40	0.185	0.185
7	0.385	0.188119		5	0.215	0.165

## Sheet: STRU
Feature ID	1-Se	1-Sp		Feature ID	1-Se	1-Sp
19	0.125	0.183168		25	0.175	0.215
17	0.12	0.178218		19	0.17	0.195
18	0.13	0.178218		17	0.18	0.195
8	0.115	0.178218		8	0.17	0.195
15	0.135	0.178218		16	0.185	0.19
25	0.14	0.173267		24	0.165	0.205
21	0.125	0.178218		6	0.155	0.215
16	0.125	0.20297		7	0.17	0.2
14	0.13	0.188119		21	0.16	0.2
23	0.13	0.173267		13	0.155	0.19
13	0.135	0.163366		23	0.185	0.19
22	0.15	0.188119		3	0.185	0.185
12	0.135	0.193069		18	0.185	0.205
24	0.12	0.188119		14	0.19	0.2
7	0.125	0.183168		22	0.175	0.215
3	0.155	0.207921		26	0.185	0.225
29	0.145	0.188119		12	0.21	0.235
6	0.14	0.188119		15	0.21	0.22
31	0.135	0.183168		29	0.21	0.195
27	0.15	0.188119		4	0.215	0.19
20	0.12	0.212871		5	0.205	0.23
26	0.135	0.212871		28	0.19	0.23
5	0.13	0.217822		27	0.165	0.23
4	0.145	0.212871		20	0.2	0.255
30	0.155	0.232673		11	0.175	0.265
11	0.175	0.227723		30	0.225	0.28
2	0.195	0.257426		9	0.23	0.265
28	0.08	0.311881		2	0.23	0.225
9	0.075	0.386139		10	0.19	0.33
1	0.205	0.316832		31	0.54	0.06

## Sheet: POSI
Feature ID	1-Se	1-Sp		Feature ID	1-Se	1-Sp
10	0.055	0.0594059		14	0.07	0.045
1	0.055	0.0594059		4	0.07	0.045
18	0.055	0.0594059		13	0.06	0.045
9	0.05	0.0594059		11	0.07	0.05
11	0.05	0.0693069		3	0.06	0.045
15	0.05	0.0544555		15	0.08	0.05
12	0.05	0.0495049		10	0.085	0.04
7	0.05	0.0643564		7	0.075	0.055
16	0.06	0.0495049		17	0.08	0.06
17	0.06	0.0544555		9	0.08	0.055
3	0.06	0.0495049		12	0.075	0.045
8	0.06	0.0495049		19	0.095	0.065
5	0.06	0.0544555		21	0.09	0.095
21	0.05	0.0742574		16	0.075	0.095
6	0.055	0.0742574		18	0.075	0.09
13	0.095	0.0742574		20	0.09	0.095
19	0.07	0.0990099		2	0.075	0.135
20	0.095	0.212871		1	0.125	0.265
14	0.05	0.227723		6	0.215	0.315
2	0.005	0.351485		5	0.335	0.315

## Sheet: Total
Feature ID	1-Se	1-Sp		Feature ID	1-Se	1-Sp
113	0.035	0.0544555		107	0.11	0.055
107	0.03	0.0594059		113	0.11	0.055
84	0.03	0.0594059		69	0.115	0.05
96	0.045	0.0544555		105	0.105	0.05
105	0.03	0.0594059		68	0.105	0.055
69	0.03	0.0544555		84	0.105	0.055
72	0.025	0.0594059		72	0.105	0.05
70	0.045	0.0594059		96	0.11	0.05
109	0.03	0.0544555		70	0.1	0.055
36	0.035	0.0643564		36	0.115	0.055
104	0.03	0.0594059		104	0.11	0.055
68	0.03	0.0544555		52	0.11	0.055
52	0.03	0.0594059		109	0.105	0.06
111	0.025	0.0544555		71	0.11	0.055
78	0.04	0.0544555		42	0.115	0.06
71	0.025	0.0594059		61	0.11	0.05
79	0.035	0.0544555		111	0.115	0.055
106	0.045	0.0594059		78	0.11	0.05
102	0.03	0.0544555		43	0.105	0.055
117	0.045	0.0544555		37	0.105	0.055
112	0.035	0.0594059		74	0.105	0.055
87	0.03	0.0594059		49	0.11	0.055
42	0.03	0.0544555		67	0.11	0.055
95	0.035	0.0544555		20	0.115	0.06
110	0.035	0.0594059		48	0.105	0.05
76	0.045	0.0594059		79	0.11	0.05
114	0.035	0.0594059		53	0.11	0.055
56	0.035	0.0544555		112	0.105	0.05
67	0.04	0.0594059		50	0.11	0.055
25	0.035	0.0544555		81	0.11	0.055
85	0.04	0.0594059		57	0.11	0.055
29	0.035	0.0495049		106	0.11	0.055
100	0.035	0.0594059		28	0.11	0.05
26	0.045	0.0594059		110	0.11	0.055
44	0.035	0.0594059		73	0.11	0.055
20	0.04	0.0643564		91	0.105	0.045
48	0.035	0.0643564		94	0.105	0.05
37	0.03	0.0544555		29	0.115	0.05
73	0.03	0.0544555		35	0.105	0.06
60	0.045	0.0594059		44	0.105	0.055
88	0.04	0.0643564		58	0.105	0.055
91	0.04	0.0544555		95	0.105	0.055
28	0.035	0.0594059		66	0.105	0.05
75	0.04	0.0544555		102	0.105	0.055
32	0.045	0.0594059		39	0.105	0.05
57	0.03	0.0643564		65	0.115	0.06
40	0.035	0.0594059		34	0.11	0.055
47	0.035	0.0544555		100	0.11	0.055
101	0.04	0.0594059		59	0.105	0.055
81	0.03	0.0544555		62	0.1	0.06
61	0.03	0.0544555		33	0.105	0.055
103	0.04	0.0594059		30	0.11	0.045
34	0.03	0.0643564		117	0.105	0.055
54	0.035	0.0544555		25	0.115	0.045
58	0.035	0.0594059		31	0.11	0.05
86	0.035	0.0544555		114	0.11	0.05
59	0.03	0.0594059		54	0.11	0.055
27	0.045	0.0594059		47	0.11	0.05
23	0.03	0.0544555		26	0.105	0.055
74	0.035	0.0594059		51	0.11	0.055
39	0.04	0.0544555		93	0.105	0.06
80	0.045	0.0544555		14	0.1	0.055
64	0.035	0.0693069		101	0.115	0.05
31	0.035	0.0594059		63	0.11	0.055
41	0.04	0.0643564		75	0.11	0.045
33	0.04	0.0544555		18	0.105	0.055
21	0.035	0.0594059		118	0.11	0.045
53	0.03	0.0594059		99	0.105	0.055
38	0.03	0.0594059		45	0.11	0.045
92	0.03	0.0495049		41	0.105	0.055
94	0.035	0.0594059		108	0.11	0.055
62	0.035	0.0594059		17	0.11	0.05
115	0.03	0.0594059		115	0.105	0.05
50	0.03	0.0594059		22	0.11	0.05
30	0.035	0.0594059		92	0.105	0.055
93	0.03	0.0544555		19	0.115	0.055
108	0.03	0.0594059		38	0.105	0.05
65	0.03	0.0544555		46	0.115	0.055
49	0.03	0.0544555		103	0.105	0.05
46	0.035	0.0544555		32	0.115	0.05
16	0.035	0.0544555		27	0.1	0.05
82	0.03	0.0544555		82	0.11	0.05
12	0.03	0.0495049		10	0.115	0.055
51	0.03	0.0495049		11	0.115	0.05
45	0.03	0.0643564		77	0.12	0.05
77	0.04	0.0594059		116	0.12	0.05
119	0.03	0.0594059		55	0.115	0.05
35	0.025	0.0594059		76	0.11	0.05
24	0.035	0.0643564		15	0.115	0.05
9	0.03	0.0544555		133	0.105	0.05
17	0.03	0.0544555		60	0.105	0.05
116	0.03	0.0544555		64	0.105	0.05
55	0.04	0.0544555		7	0.105	0.05
43	0.025	0.0544555		9	0.115	0.05
83	0.025	0.0594059		130	0.11	0.045
14	0.035	0.0495049		122	0.115	0.05
18	0.04	0.0594059		4	0.115	0.05
22	0.03	0.0594059		132	0.11	0.05
10	0.035	0.0495049		83	0.11	0.05
13	0.035	0.0544555		87	0.105	0.05
66	0.04	0.0495049		123	0.105	0.045
118	0.035	0.0495049		126	0.105	0.05
99	0.035	0.0544555		97	0.115	0.05
2	0.03	0.0544555		13	0.105	0.05
90	0.025	0.0544555		138	0.11	0.05
4	0.03	0.0544555		90	0.11	0.055
3	0.03	0.0544555		136	0.1	0.05
19	0.03	0.0544555		85	0.115	0.05
11	0.03	0.0495049		80	0.105	0.05
1	0.035	0.0445545		129	0.105	0.06
5	0.035	0.0495049		98	0.11	0.05
7	0.035	0.0594059		140	0.12	0.06
8	0.04	0.0544555		23	0.11	0.055
15	0.03	0.0495049		134	0.12	0.06
128	0.035	0.0445545		128	0.12	0.06
63	0.05	0.0544555		131	0.105	0.06
97	0.035	0.0544555		16	0.115	0.065
129	0.03	0.0594059		86	0.11	0.055
120	0.03	0.0495049		56	0.11	0.07
137	0.035	0.0544555		135	0.11	0.065
134	0.03	0.0594059		12	0.115	0.06
130	0.025	0.0594059		3	0.105	0.055
126	0.035	0.0594059		139	0.11	0.055
6	0.055	0.0544555		6	0.105	0.055
131	0.055	0.0544555		24	0.1	0.06
135	0.055	0.0445545		8	0.095	0.05
98	0.06	0.0445545		137	0.11	0.06
122	0.065	0.0445545		1	0.09	0.065
136	0.06	0.0594059		121	0.125	0.06
89	0.055	0.0495049		88	0.115	0.06
124	0.06	0.0594059		120	0.12	0.08
127	0.06	0.0594059		119	0.11	0.125
138	0.07	0.0792079		125	0.125	0.15
121	0.075	0.0940594		40	0.12	0.11
140	0.075	0.123762		127	0.12	0.135
